# Supplementary material for: 2-Chloro-6-fluoro­benzoic acid
Source: Acta Crystallogr Sect E Struct Rep Online. 2011 May 7;67(Pt 6):o1329. doi: 10.1107/S1600536811016734 (PMC3120372; doi:10.1107/S1600536811016734)
Supplement: Supplementary file 1 [file e-67-o1329-sup1.cif]

##############################################################################
#                                                                            #
# This CIF contains the data in a paper accepted for publication in          #
# Acta Crystallographica Section E. It conforms to the requirements of       #
# Notes for Authors for Acta Crystallographica Section E, and has been       #
# peer reviewed under the auspices of the IUCr Commission on Journals.       #
#                                                                            #
# Full details of the Crystallographic Information File format               #
# are given in the paper "The Crystallographic Information File (CIF):       #
# a New Standard Archive File for Crystallography" by S. R. Hall, F. H.      #
# Allen and I. D. Brown [Acta Cryst. (1991), A47, 655-685].                  #
#                                                                            #
# The current version of the core CIF dictionary is obtainable from          #
# ftp://ftp.iucr.org/pub/cif_core.dic.                                       #
#                                                                            #
# Software is freely available for graphical display of the structure(s)     #
# in this CIF. For information consult the CIF software page                 #
# http://www.iucr.org/resources/cif/software.                                #
#                                                                            #
# This file may be used for bona fide research purposes within the           #
# scientific community so long as proper attribution is given to the journal # 
# article from which it was obtained.                                        #
#                                                                            #
##############################################################################
data_I
_audit_creation_method     SHELXL-97
_chemical_name_systematic
;
2-Chloro-6-fluorobenzoic acid
;
_chemical_name_common     ?
_chemical_formula_moiety     'C7 H4 Cl F O2'
_chemical_formula_sum     'C7 H4 Cl F O2'
_chemical_formula_iupac     'C7 H4 Cl F O2'
_chemical_formula_weight     174.55
_chemical_melting_point     ?
_symmetry_cell_setting     monoclinic
_symmetry_space_group_name_H-M     'P 21/c  '
_symmetry_space_group_name_Hall     '-P 2ybc '
loop_
    _symmetry_equiv_pos_as_xyz
    'x, y, z'
    '-x, y+1/2, -z+1/2'
    '-x, -y, -z'
    'x, -y-1/2, z-1/2'
_cell_length_a     3.7655(2)
_cell_length_b     13.9660(7)
_cell_length_c     13.2300(7)
_cell_angle_alpha     90.00
_cell_angle_beta     98.034(3)
_cell_angle_gamma     90.00
_cell_volume     688.92(6)
_cell_formula_units_Z     4
_cell_measurement_reflns_used     4834
_cell_measurement_theta_min     2.92
_cell_measurement_theta_max     27.90
_cell_measurement_temperature     200(2)
_exptl_crystal_description     'needle'
_exptl_crystal_colour     'colourless'
_exptl_crystal_size_max     0.512
_exptl_crystal_size_mid     0.188
_exptl_crystal_size_min     0.152
_exptl_crystal_density_diffrn     1.683
_exptl_crystal_density_meas     ?
_exptl_crystal_density_method     'not measured'
_exptl_crystal_F_000     352
_exptl_absorpt_coefficient_mu     0.509
_exptl_absorpt_correction_type     none
_exptl_absorpt_process_details     ?
_exptl_absorpt_correction_T_min     ?
_exptl_absorpt_correction_T_max     ?
_exptl_special_details
;
;
_diffrn_ambient_temperature     200(2)
_diffrn_radiation_type     MoK\a
_diffrn_radiation_wavelength     0.71073
_diffrn_radiation_source     'fine-focus sealed tube'
_diffrn_radiation_monochromator     graphite
_diffrn_measurement_device_type     'Bruker APEXII CCD'
_diffrn_measurement_device     ?
_diffrn_measurement_method     '\f and \w'
_diffrn_reflns_number     11312
_diffrn_reflns_av_R_equivalents     0.0810
_diffrn_reflns_av_sigmaI/netI     0.0370
_diffrn_reflns_theta_min     3.11
_diffrn_reflns_theta_max     28.31
_diffrn_reflns_theta_full     28.31
_diffrn_measured_fraction_theta_max     0.985
_diffrn_measured_fraction_theta_full     0.985
_diffrn_reflns_limit_h_min     -4
_diffrn_reflns_limit_h_max     4
_diffrn_reflns_limit_k_min     -18
_diffrn_reflns_limit_k_max     18
_diffrn_reflns_limit_l_min     -17
_diffrn_reflns_limit_l_max     17
_refine_special_details
;
;
_reflns_number_total     1671
_reflns_number_gt     1267
_reflns_threshold_expression     I>2\s(I)
_refine_ls_structure_factor_coef     Fsqd
_refine_ls_matrix_type     full
_refine_ls_R_factor_all     0.0501
_refine_ls_R_factor_gt     0.0318
_refine_ls_wR_factor_gt     0.0746
_refine_ls_wR_factor_ref     0.0812
_refine_ls_goodness_of_fit_ref     1.019
_refine_ls_restrained_S_all     1.019
_refine_ls_number_reflns     1671
_refine_ls_number_parameters     101
_refine_ls_number_restraints     0
_refine_ls_hydrogen_treatment     constr
_refine_ls_weighting_scheme     calc
_refine_ls_weighting_details
         'calc w=1/[\s^2^(Fo^2^)+(0.0326P)^2^+0.2370P] where P=(Fo^2^+2Fc^2^)/3'
_atom_sites_solution_hydrogens     geom
_atom_sites_solution_primary     direct
_atom_sites_solution_secondary     difmap
_refine_ls_shift/su_max     0.001
_refine_ls_shift/su_mean     0.000
_refine_diff_density_max     0.233
_refine_diff_density_min     -0.207
_refine_ls_extinction_method     none
_refine_ls_extinction_coef     ?
_refine_ls_abs_structure_Flack     ?
loop_
    _atom_type_symbol
    _atom_type_description
    _atom_type_scat_dispersion_real
    _atom_type_scat_dispersion_imag
    _atom_type_scat_source
    'C' 'C' 0.0033 0.0016
                         'International Tables Vol C Tables 4.2.6.8 and 6.1.1.4'
    'H' 'H' 0.0000 0.0000
                         'International Tables Vol C Tables 4.2.6.8 and 6.1.1.4'
    'Cl' 'Cl' 0.1484 0.1585
                         'International Tables Vol C Tables 4.2.6.8 and 6.1.1.4'
    'F' 'F' 0.0171 0.0103
                         'International Tables Vol C Tables 4.2.6.8 and 6.1.1.4'
    'O' 'O' 0.0106 0.0060
                         'International Tables Vol C Tables 4.2.6.8 and 6.1.1.4'
_computing_data_collection     'APEX2 (Bruker, 2010)'
_computing_cell_refinement     'SAINT (Bruker, 2010)'
_computing_data_reduction     'SAINT (Bruker, 2010)'
_computing_structure_solution     'SHELXS97 (Sheldrick, 2008)'
_computing_structure_refinement     'SHELXL97 (Sheldrick, 2008)'
_computing_molecular_graphics
             'ORTEP-3 (Farrugia, 1997) and Mercury (Macrae <i>et al.</i>, 2006)'
_computing_publication_material
                            'SHELXL97 (Sheldrick, 2008) and PLATON (Spek, 2009)'
loop_
    _atom_site_type_symbol
    _atom_site_label
    _atom_site_fract_x
    _atom_site_fract_y
    _atom_site_fract_z
    _atom_site_U_iso_or_equiv
    _atom_site_adp_type
    _atom_site_calc_flag
    _atom_site_refinement_flags
    _atom_site_occupancy
    _atom_site_symmetry_multiplicity
    _atom_site_disorder_assembly
    _atom_site_disorder_group
    Cl Cl1 0.56510(12) 0.54455(3) 0.33109(3) 0.03809(14) Uani d . 1 1 . .
    F F1 0.8294(3) 0.24457(7) 0.13846(8) 0.0484(3) Uani d . 1 1 . .
    O O1 0.4025(4) 0.39103(9) 0.06067(9) 0.0441(3) Uani d . 1 1 . .
    H H1 0.3547 0.4253 0.0084 0.066 Uiso calc R 1 1 . .
    O O2 0.7380(4) 0.51658(9) 0.11476(9) 0.0418(3) Uani d . 1 1 . .
    C C1 0.6158(4) 0.43686(11) 0.12879(12) 0.0289(3) Uani d . 1 1 . .
    C C2 0.7161(4) 0.38510(11) 0.22715(11) 0.0254(3) Uani d . 1 1 . .
    C C3 0.7186(4) 0.42864(11) 0.32219(12) 0.0266(3) Uani d . 1 1 . .
    C C4 0.8310(5) 0.37956(13) 0.41170(13) 0.0359(4) Uani d . 1 1 . .
    H H4 0.8276 0.4100 0.4758 0.043 Uiso calc R 1 1 . .
    C C5 0.9477(5) 0.28638(14) 0.40775(13) 0.0391(4) Uani d . 1 1 . .
    H H5 1.0304 0.2534 0.4694 0.047 Uiso calc R 1 1 . .
    C C6 0.9461(5) 0.24039(13) 0.31564(14) 0.0362(4) Uani d . 1 1 . .
    H H6 1.0253 0.1760 0.3127 0.043 Uiso calc R 1 1 . .
    C C7 0.8270(4) 0.29017(12) 0.22850(12) 0.0311(4) Uani d . 1 1 . .
loop_
    _atom_site_aniso_label
    _atom_site_aniso_U_11
    _atom_site_aniso_U_22
    _atom_site_aniso_U_33
    _atom_site_aniso_U_12
    _atom_site_aniso_U_13
    _atom_site_aniso_U_23
    Cl1 0.0461(3) 0.0291(2) 0.0393(2) 0.00636(18) 0.00668(17) -0.00432(17)
    F1 0.0872(9) 0.0278(5) 0.0328(6) 0.0057(5) 0.0178(5) -0.0044(4)
    O1 0.0638(9) 0.0349(7) 0.0284(6) -0.0170(6) -0.0120(6) 0.0065(5)
    O2 0.0631(8) 0.0291(6) 0.0295(6) -0.0149(6) -0.0066(5) 0.0066(5)
    C1 0.0364(8) 0.0252(8) 0.0241(8) -0.0017(6) 0.0006(6) 0.0004(6)
    C2 0.0282(8) 0.0244(7) 0.0231(7) -0.0018(6) 0.0021(6) 0.0028(6)
    C3 0.0255(7) 0.0256(8) 0.0285(8) 0.0010(6) 0.0036(6) -0.0006(6)
    C4 0.0411(9) 0.0422(10) 0.0239(8) 0.0015(8) 0.0033(7) 0.0017(7)
    C5 0.0442(10) 0.0412(10) 0.0315(9) 0.0074(8) 0.0039(7) 0.0133(7)
    C6 0.0417(9) 0.0274(9) 0.0407(10) 0.0078(7) 0.0096(7) 0.0093(7)
    C7 0.0399(9) 0.0272(8) 0.0274(8) -0.0010(7) 0.0093(7) 0.0007(6)
_geom_special_details
;
;
loop_
    _geom_bond_atom_site_label_1
    _geom_bond_atom_site_label_2
    _geom_bond_site_symmetry_2
    _geom_bond_distance
    _geom_bond_publ_flag
    Cl1 C3 . 1.7285(16) ?
    F1 C7 . 1.3519(18) ?
    O1 C1 . 1.2902(19) ?
    O1 H1 . 0.8400 ?
    O2 C1 . 1.2287(19) ?
    C1 C2 . 1.490(2) ?
    C2 C7 . 1.389(2) ?
    C2 C3 . 1.395(2) ?
    C3 C4 . 1.383(2) ?
    C4 C5 . 1.377(3) ?
    C4 H4 . 0.9500 ?
    C5 C6 . 1.377(3) ?
    C5 H5 . 0.9500 ?
    C6 C7 . 1.367(2) ?
    C6 H6 . 0.9500 ?
loop_
    _geom_angle_atom_site_label_1
    _geom_angle_atom_site_label_2
    _geom_angle_atom_site_label_3
    _geom_angle_site_symmetry_1
    _geom_angle_site_symmetry_3
    _geom_angle
    _geom_angle_publ_flag
    C1 O1 H1 . . 109.5 ?
    O2 C1 O1 . . 123.63(14) ?
    O2 C1 C2 . . 121.11(14) ?
    O1 C1 C2 . . 115.24(13) ?
    C7 C2 C3 . . 116.11(14) ?
    C7 C2 C1 . . 120.86(13) ?
    C3 C2 C1 . . 122.98(14) ?
    C4 C3 C2 . . 121.23(15) ?
    C4 C3 Cl1 . . 118.11(12) ?
    C2 C3 Cl1 . . 120.62(12) ?
    C5 C4 C3 . . 119.81(16) ?
    C5 C4 H4 . . 120.1 ?
    C3 C4 H4 . . 120.1 ?
    C4 C5 C6 . . 120.84(16) ?
    C4 C5 H5 . . 119.6 ?
    C6 C5 H5 . . 119.6 ?
    C7 C6 C5 . . 118.00(16) ?
    C7 C6 H6 . . 121.0 ?
    C5 C6 H6 . . 121.0 ?
    F1 C7 C6 . . 117.50(15) ?
    F1 C7 C2 . . 118.51(14) ?
    C6 C7 C2 . . 123.96(15) ?
loop_
    _geom_torsion_atom_site_label_1
    _geom_torsion_atom_site_label_2
    _geom_torsion_atom_site_label_3
    _geom_torsion_atom_site_label_4
    _geom_torsion_site_symmetry_1
    _geom_torsion_site_symmetry_2
    _geom_torsion_site_symmetry_3
    _geom_torsion_site_symmetry_4
    _geom_torsion
    _geom_torsion_publ_flag
    O2 C1 C2 C7 . . . . -131.11(17) ?
    O1 C1 C2 C7 . . . . 47.3(2) ?
    O2 C1 C2 C3 . . . . 46.4(2) ?
    O1 C1 C2 C3 . . . . -135.22(17) ?
    C7 C2 C3 C4 . . . . 0.9(2) ?
    C1 C2 C3 C4 . . . . -176.64(15) ?
    C7 C2 C3 Cl1 . . . . -176.68(12) ?
    C1 C2 C3 Cl1 . . . . 5.7(2) ?
    C2 C3 C4 C5 . . . . 0.9(3) ?
    Cl1 C3 C4 C5 . . . . 178.59(14) ?
    C3 C4 C5 C6 . . . . -1.6(3) ?
    C4 C5 C6 C7 . . . . 0.3(3) ?
    C5 C6 C7 F1 . . . . 179.46(15) ?
    C5 C6 C7 C2 . . . . 1.7(3) ?
    C3 C2 C7 F1 . . . . 179.95(14) ?
    C1 C2 C7 F1 . . . . -2.4(2) ?
    C3 C2 C7 C6 . . . . -2.3(2) ?
    C1 C2 C7 C6 . . . . 175.35(16) ?
loop_
    _geom_hbond_atom_site_label_D
    _geom_hbond_atom_site_label_H
    _geom_hbond_atom_site_label_A
    _geom_hbond_site_symmetry_A
    _geom_hbond_distance_DH
    _geom_hbond_distance_HA
    _geom_hbond_distance_DA
    _geom_hbond_angle_DHA
    O1 H1 O2 3_665 0.84 1.81 2.6436(17) 172
    C5 H5 F1 4_566 0.95 2.46 3.175(2) 132
data_global
_journal_date_recd_electronic     2011-01-27
_journal_date_accepted     2011-05-03
_journal_name_full     'Acta Crystallographica, Section E'
_journal_year     2011
_journal_volume     67
_journal_issue      6
_journal_page_first     o1329
_journal_page_last     o1329
_journal_paper_category     QO
_journal_coeditor_code     GW2099
_publ_contact_author_name     'Dr Richard Betz'
_publ_contact_author_address
;
Department of Chemistry
Nelson Mandela Metropolitan University
Summerstrand Campus (South)
University Way
Summerstrand
PO Box 77000
Port Elizabeth
6031
South Africa
;
_publ_contact_author_email     'richard.betz@webmail.co.za'
_publ_contact_author_fax     '+27-41-504-4236'
_publ_contact_author_phone     '+27-41-504-4285'
_publ_section_title
;
2-Chloro-6-fluorobenzoic acid
;
loop_
    _publ_author_name
    _publ_author_address
    'Betz, Richard'
;
Nelson Mandela Metropolitan University
Summerstrand Campus
Department of Chemistry
University Way
Summerstrand
PO Box 77000
Port Elizabeth 6031
South Africa
;
    'Gerber, Thomas'
;
Nelson Mandela Metropolitan University
Summerstrand Campus
Department of Chemistry
University Way
Summerstrand
PO Box 77000
Port Elizabeth 6031
South Africa
;
