# Supplementary material for: 2-Chloro-6-fluoro­benzoic acid
Source: Acta Crystallogr Sect E Struct Rep Online. 2011 May 7;67(Pt 6):o1329. doi: 10.1107/S1600536811016734 (PMC3120372; doi:10.1107/S1600536811016734)
Supplement: Supplementary file 2 [file e-67-o1329-Isup2.hkl]

# 
# h,k,l, Fc-squared, Fo-squared, sigma(Fo-squared) and status flag 
# 
data_I
_shelx_title ' ba029_s in P2(1)/c' 
_shelx_refln_list_code          4 
_shelx_F_calc_maximum      106.95 
_exptl_crystal_F_000       352.00 
_reflns_d_resolution_high  0.7493 
 
loop_ 
 _symmetry_equiv_pos_as_xyz 
 'x, y, z' 
 '-x, y+1/2, -z+1/2' 
 '-x, -y, -z' 
 'x, -y-1/2, z-1/2' 
 
_cell_length_a     3.7655 
_cell_length_b    13.9660 
_cell_length_c    13.2300 
_cell_angle_alpha  90.000 
_cell_angle_beta   98.034 
_cell_angle_gamma  90.000 
 
_shelx_F_squared_multiplier     1.000 
 
loop_ 
 _refln_index_h 
 _refln_index_k 
 _refln_index_l 
 _refln_F_squared_calc 
 _refln_F_squared_meas 
 _refln_F_squared_sigma 
 _refln_observed_status 
   1   0   0      565.53      522.27      7.70 o 
   2   0   0       23.78       36.19      1.43 o 
   3   0   0       10.11        7.65      1.98 o 
   4   0   0        0.11       -1.62      3.04 o 
   1   1   0     4186.28     4166.06     38.35 o 
   2   1   0     1673.23     1662.41     15.20 o 
   3   1   0       25.44       24.67      1.48 o 
   4   1   0       27.84       25.35      2.27 o 
   1   2   0    11437.91    11211.53    119.71 o 
   2   2   0        5.84        6.73      1.41 o 
   3   2   0       16.29       17.14      1.90 o 
   4   2   0        1.39        1.24      2.14 o 
   1   3   0      679.70      666.75      9.68 o 
   2   3   0        8.34       18.17      1.41 o 
   3   3   0      638.46      639.92     15.04 o 
   4   3   0       80.21       78.89      3.24 o 
   0   4   0     2547.99     2464.73     30.12 o 
   1   4   0      788.90      860.37     12.48 o 
   2   4   0       95.44       96.62      2.30 o 
   3   4   0       35.63       43.47      3.30 o 
   4   4   0        2.75        3.73      2.20 o 
   1   5   0       67.55       69.43      1.47 o 
   2   5   0      645.79      663.47      8.54 o 
   3   5   0       32.64       36.43      2.65 o 
   4   5   0      106.35      103.80      2.88 o 
   0   6   0     4458.55     4401.06     59.71 o 
   1   6   0        7.88        9.55      0.93 o 
   2   6   0        0.15        0.82      1.27 o 
   3   6   0       19.20       22.31      1.77 o 
   4   6   0       10.06       12.40      2.78 o 
   1   7   0     1647.71     1752.39     27.10 o 
   2   7   0       15.66       14.34      1.53 o 
   3   7   0       24.15       22.33      2.11 o 
   4   7   0       14.57       19.82      2.89 o 
   0   8   0      232.59      239.42      7.09 o 
   1   8   0      820.68      792.86     13.46 o 
   2   8   0      176.94      180.96      5.17 o 
   3   8   0       18.20       18.16      1.84 o 
   4   8   0        9.37        6.10      2.98 o 
   1   9   0       57.78       56.55      1.90 o 
   2   9   0      288.13      287.48      6.84 o 
   3   9   0        4.14        6.06      1.94 o 
   4   9   0       11.81       10.03      4.18 o 
   0  10   0      420.37      377.30     11.40 o 
   1  10   0      207.80      189.62      5.90 o 
   2  10   0      259.67      256.45      6.19 o 
   3  10   0        6.67        7.22      2.30 o 
   4  10   0        3.45        2.02      6.70 o 
   1  11   0      159.48      150.96      5.23 o 
   2  11   0       89.01       82.45      3.47 o 
   3  11   0        8.00        7.53      2.66 o 
   0  12   0      407.61      369.11     11.51 o 
   1  12   0      417.73      390.61      6.58 o 
   2  12   0      132.18      139.19      6.89 o 
   3  12   0       40.21       39.58      3.55 o 
   1  13   0       49.60       38.04      2.89 o 
   2  13   0        0.02        6.61      4.13 o 
   3  13   0       27.41       34.92      4.92 o 
   0  14   0      234.68      240.44      7.89 o 
   1  14   0      113.47      123.13      6.31 o 
   2  14   0       71.85       58.36      4.92 o 
   3  14   0        7.26       -4.14      9.18 o 
   1  15   0        9.83        7.99      4.32 o 
   2  15   0       72.66       71.55      6.67 o 
   0  16   0       56.39       40.94      5.42 o 
   1  16   0        4.84       -2.58      4.42 o 
   2  16   0       24.56       26.58      5.71 o 
   1  17   0       49.72       41.97      5.18 o 
   0  18   0       38.35       41.41      9.48 o 
   1  18   0       39.89       41.39      5.43 o 
  -4   1   1       17.36       18.94      2.09 o 
  -3   1   1       10.22       13.18      1.97 o 
  -2   1   1      168.80      170.68      1.85 o 
  -1   1   1     6716.77     6735.74     59.29 o 
   1   1   1     3620.59     3678.56     45.52 o 
   2   1   1     1166.62     1161.33     12.13 o 
   3   1   1      185.92      188.58      2.68 o 
   4   1   1       43.31       48.23      2.55 o 
  -4   2   1        0.05       -1.44      3.47 o 
  -3   2   1       62.50       73.75      3.21 o 
  -2   2   1      943.22      952.19     14.11 o 
  -1   2   1      210.20      225.95      2.39 o 
   0   2   1     1977.17     1617.73    247.13 o 
   1   2   1     1200.72     1203.97     20.56 o 
   2   2   1      302.44      308.95      3.93 o 
   3   2   1        7.40        9.21      1.60 o 
   4   2   1        6.45        3.88      2.20 o 
  -4   3   1       30.67       35.67      6.02 o 
  -3   3   1       60.95       73.79      4.07 o 
  -2   3   1       52.73       53.60      2.26 o 
  -1   3   1      291.67      316.05      3.49 o 
   0   3   1       89.94       92.46      2.26 o 
   1   3   1     1528.57     1573.10     34.37 o 
   2   3   1     1397.57     1387.34     17.65 o 
   3   3   1      120.92      123.16      2.65 o 
   4   3   1       16.07       18.96      2.35 o 
  -4   4   1        9.69       13.53      3.21 o 
  -3   4   1      603.41      582.28      6.40 o 
  -2   4   1      607.12      626.81      8.39 o 
  -1   4   1      155.48      133.57      2.07 o 
   0   4   1      570.21      560.29     10.07 o 
   1   4   1      333.82      344.40      7.08 o 
   2   4   1      129.12      135.28      3.59 o 
   3   4   1        1.64        1.28      1.62 o 
   4   4   1       25.15       23.39      2.39 o 
  -4   5   1       57.43       58.83      3.97 o 
  -3   5   1      114.87      121.02      5.11 o 
  -2   5   1      452.26      500.47      5.51 o 
  -1   5   1      256.26      290.69      2.40 o 
   0   5   1      108.11       92.76      1.95 o 
   1   5   1      247.24      242.73      4.03 o 
   2   5   1      222.73      226.32      5.49 o 
   3   5   1        0.85        0.63      1.72 o 
   4   5   1       12.20       13.70      2.06 o 
  -4   6   1      141.58      134.46      5.39 o 
  -3   6   1      249.14      257.91      5.59 o 
  -2   6   1      514.97      498.67      4.12 o 
  -1   6   1     1922.98     1964.02     20.62 o 
   0   6   1     2087.33     2036.21     48.75 o 
   1   6   1      520.82      565.30     10.78 o 
   2   6   1       24.32       22.88      1.50 o 
   3   6   1      103.72       98.65      2.91 o 
   4   6   1       60.19       59.42      2.65 o 
  -4   7   1        0.99        4.30      3.93 o 
  -3   7   1       75.23       75.80      3.85 o 
  -2   7   1      101.60       97.84      2.22 o 
  -1   7   1      129.49      155.87      3.87 o 
   0   7   1      365.94      370.12      5.70 o 
   1   7   1       65.74       68.52      1.86 o 
   2   7   1       81.00       78.35      2.49 o 
   3   7   1       34.56       37.15      1.91 o 
   4   7   1       50.26       45.66      2.77 o 
  -4   8   1       22.00       20.97      2.93 o 
  -3   8   1      153.75      153.09      3.17 o 
  -2   8   1       67.83       65.49      3.22 o 
  -1   8   1      809.22      791.55     12.38 o 
   0   8   1     2215.13     2342.25     36.31 o 
   1   8   1      132.74      128.96      2.67 o 
   2   8   1       19.55       17.70      1.87 o 
   3   8   1       49.73       48.55      2.74 o 
   4   8   1        2.08        2.49      3.12 o 
  -4   9   1        9.79        9.38      3.05 o 
  -3   9   1      229.23      224.70      5.74 o 
  -2   9   1      269.28      251.36      6.26 o 
  -1   9   1      284.89      312.94      5.90 o 
   0   9   1      206.03      198.22      4.25 o 
   1   9   1      484.36      454.76      9.13 o 
   2   9   1      413.07      416.99     11.51 o 
   3   9   1      202.96      208.20      5.25 o 
   4   9   1       37.08       37.94      4.91 o 
  -4  10   1        0.29       -0.53      4.18 o 
  -3  10   1        9.78        6.49      2.17 o 
  -2  10   1       11.19        8.60      2.02 o 
  -1  10   1        0.15        1.08      1.60 o 
   0  10   1      164.26      154.49      2.53 o 
   1  10   1      387.93      399.27     10.85 o 
   2  10   1        0.33        0.41      2.19 o 
   3  10   1        0.11       -0.85      2.15 o 
   4  10   1        5.92        1.42      4.87 o 
  -3  11   1       60.45       57.26      3.94 o 
  -2  11   1      104.27       93.26      4.22 o 
  -1  11   1        1.08        0.97      1.88 o 
   0  11   1      371.30      369.76      7.82 o 
   1  11   1      163.74      154.69      3.81 o 
   2  11   1      224.48      230.56      5.84 o 
   3  11   1      158.92      161.61      5.07 o 
  -3  12   1       25.62       32.05      3.39 o 
  -2  12   1      126.96      116.24      4.24 o 
  -1  12   1       51.95       55.10      2.38 o 
   0  12   1        8.86        9.06      1.99 o 
   1  12   1       78.90       62.46      4.06 o 
   2  12   1       16.04       15.50      3.30 o 
   3  12   1       11.54       10.58      3.44 o 
  -3  13   1        8.34       -2.04      8.64 o 
  -2  13   1        3.60        3.84      4.06 o 
  -1  13   1       31.08       22.44      2.87 o 
   0  13   1       22.99       22.26      1.97 o 
   1  13   1      103.23      103.81      3.87 o 
   2  13   1       41.96       46.61      4.55 o 
   3  13   1       78.12       91.32      8.14 o 
  -3  14   1        2.69       -3.90      9.06 o 
  -2  14   1      222.18      199.82     10.17 o 
  -1  14   1      312.47      307.82      7.08 o 
   0  14   1       34.91       22.95      3.43 o 
   1  14   1        9.95        5.62      4.19 o 
   2  14   1        4.67       10.27     10.16 o 
   3  14   1        0.00        3.54      5.13 o 
  -2  15   1        3.33        2.35      4.44 o 
  -1  15   1      130.86      115.83      6.56 o 
   0  15   1        3.95        3.43      3.46 o 
   1  15   1       13.75        9.47      4.36 o 
   2  15   1       30.64       35.01      4.98 o 
  -2  16   1       94.52      104.83      7.03 o 
  -1  16   1       53.24       44.88      4.84 o 
   0  16   1      187.32      187.04      5.76 o 
   1  16   1        1.21       -4.39      4.39 o 
   2  16   1       20.23        6.45      4.38 o 
  -1  17   1        8.07        9.88      4.82 o 
   0  17   1        3.32        9.18      5.86 o 
   1  17   1        0.60       -1.80      4.78 o 
  -1  18   1      273.92      319.43     14.64 o 
   0  18   1       24.60       18.39      6.53 o 
   1  18   1       57.23       53.67      5.52 o 
  -4   0   2       65.33       63.00      3.93 o 
  -3   0   2      641.99      631.47     13.92 o 
  -2   0   2      149.19      117.65      3.67 o 
  -1   0   2        4.69        0.86      2.36 o 
   0   0   2     3329.94     2547.02    458.02 o 
   1   0   2      102.70      104.41      3.72 o 
   2   0   2      407.52      411.90      8.34 o 
   3   0   2      419.78      422.93      6.80 o 
   4   0   2        0.27       -3.34      3.34 o 
  -4   1   2       37.49       32.23      2.19 o 
  -3   1   2       23.67       23.43      2.15 o 
  -2   1   2      110.59      114.28      2.33 o 
  -1   1   2     5358.74     5376.25     55.60 o 
   0   1   2      277.70      239.10     34.79 o 
   1   1   2       67.17       60.20      1.60 o 
   2   1   2       27.91       31.30      1.04 o 
   3   1   2       96.90       95.64      2.46 o 
   4   1   2        2.37       -1.37      2.28 o 
  -4   2   2      198.89      188.28      6.39 o 
  -3   2   2       17.86       19.78      2.35 o 
  -2   2   2      290.99      274.93      4.40 o 
  -1   2   2     2009.58     1995.18     19.07 o 
   0   2   2        1.07        1.57      0.48 o 
   1   2   2      287.03      318.68      6.91 o 
   2   2   2       11.08       10.42      0.85 o 
   3   2   2       76.25       74.86      2.54 o 
   4   2   2       81.35       80.31      3.25 o 
  -4   3   2      151.76      141.52      5.47 o 
  -3   3   2      434.37      436.12     11.34 o 
  -2   3   2     3492.44     3472.90     43.04 o 
  -1   3   2     1944.20     1932.03     21.30 o 
   0   3   2      943.88      824.36     21.80 o 
   1   3   2     1385.53     1354.71     25.00 o 
   2   3   2      603.98      596.40     11.00 o 
   3   3   2        0.88        1.47      1.76 o 
   4   3   2       15.74       17.52      2.52 o 
  -4   4   2       58.07       53.44      4.07 o 
  -3   4   2      428.69      418.17     10.73 o 
  -2   4   2      578.27      608.63      5.40 o 
  -1   4   2     1364.75     1459.22     15.34 o 
   0   4   2     1069.54     1013.85     20.79 o 
   1   4   2     2125.08     2226.30     47.19 o 
   2   4   2        9.69       11.01      1.26 o 
   3   4   2        9.25       11.55      1.78 o 
   4   4   2        0.57        2.92      2.43 o 
  -4   5   2      155.67      143.57      5.69 o 
  -3   5   2       40.04       39.22      5.69 o 
  -2   5   2       47.80       49.96      1.76 o 
  -1   5   2     1095.92     1104.61      9.45 o 
   0   5   2     1925.09     1776.11     33.52 o 
   1   5   2      670.15      654.69     15.29 o 
   2   5   2      740.17      723.58     15.68 o 
   3   5   2      390.49      398.12      6.92 o 
   4   5   2        2.81       -0.76      3.39 o 
  -4   6   2        2.09        0.69      4.52 o 
  -3   6   2       18.74       19.51      3.25 o 
  -2   6   2        4.78       -0.30      1.86 o 
  -1   6   2        9.22       11.86      1.05 o 
   0   6   2      167.12      186.57      3.65 o 
   1   6   2      189.39      208.39      5.62 o 
   2   6   2      115.27      114.96      3.73 o 
   3   6   2        0.20        1.78      1.76 o 
   4   6   2       35.03       35.27      2.38 o 
  -4   7   2        4.21        3.45      3.91 o 
  -3   7   2       17.82       14.48      3.31 o 
  -2   7   2       77.40       75.18      2.18 o 
  -1   7   2        2.07        5.39      1.19 o 
   0   7   2        8.68        7.36      1.03 o 
   1   7   2     1018.75     1011.55     18.87 o 
   2   7   2     1271.53     1263.51     33.94 o 
   3   7   2      164.81      170.56      3.95 o 
   4   7   2        1.28       -0.31      3.28 o 
  -4   8   2        0.96        1.26      4.03 o 
  -3   8   2        0.61        5.58      4.36 o 
  -2   8   2       23.15       24.00      1.73 o 
  -1   8   2     1158.90     1149.59     15.16 o 
   0   8   2      238.85      226.99      6.00 o 
   1   8   2        7.76        7.33      1.20 o 
   2   8   2        0.56        0.39      1.85 o 
   3   8   2       95.78       95.18      3.30 o 
   4   8   2        9.72       11.82      4.10 o 
  -4   9   2        4.41       -3.82      4.88 o 
  -3   9   2       31.23       31.26      2.80 o 
  -2   9   2        1.56        0.44      1.85 o 
  -1   9   2        1.89        0.87      1.38 o 
   0   9   2      185.90      170.49      3.16 o 
   1   9   2      169.73      162.76      3.97 o 
   2   9   2      146.06      144.15      5.84 o 
   3   9   2       36.68       44.65      2.57 o 
   4   9   2       33.84       35.08      4.49 o 
  -4  10   2        7.22        5.24      4.15 o 
  -3  10   2        8.10        9.90      2.12 o 
  -2  10   2      461.01      453.14      9.79 o 
  -1  10   2      112.75      112.55      3.01 o 
   0  10   2      367.60      354.56      6.53 o 
   1  10   2      102.66      105.10      3.07 o 
   2  10   2        7.93        7.17      2.24 o 
   3  10   2       15.12       12.95      2.30 o 
   4  10   2       17.12       18.46      5.22 o 
  -4  11   2       33.68       19.26      9.60 o 
  -3  11   2        8.44        5.09      2.26 o 
  -2  11   2      114.02      110.05      6.15 o 
  -1  11   2      152.82      140.78      3.37 o 
   0  11   2      151.05      157.39      3.91 o 
   1  11   2        1.67       -0.54      1.78 o 
   2  11   2        1.66        3.87      2.33 o 
   3  11   2        0.00        1.78      3.30 o 
  -3  12   2      179.68      188.12     15.66 o 
  -2  12   2        3.15        0.62      2.31 o 
  -1  12   2      548.52      540.12     11.58 o 
   0  12   2       82.69       72.57      2.64 o 
   1  12   2        7.90        1.12      1.63 o 
   2  12   2       10.80       15.20      3.35 o 
   3  12   2       32.43       35.15      3.78 o 
  -3  13   2       56.31       46.85      6.51 o 
  -2  13   2        4.41        5.90      4.08 o 
  -1  13   2       89.73       80.05      4.02 o 
   0  13   2       40.01       43.34      2.31 o 
   1  13   2      157.76      172.84      8.33 o 
   2  13   2       45.42       55.05      4.73 o 
   3  13   2        6.80       11.22      5.06 o 
  -3  14   2       50.72       38.92      8.61 o 
  -2  14   2      206.26      201.00      6.76 o 
  -1  14   2        5.47        3.41      4.15 o 
   0  14   2        9.63        9.40      3.36 o 
   1  14   2        0.96       -3.75      3.75 o 
   2  14   2       10.46       12.83      4.76 o 
   3  14   2       78.36       99.84      6.49 o 
  -2  15   2        0.16       -0.65      5.46 o 
  -1  15   2       82.85       78.83      4.95 o 
   0  15   2      516.88      530.18     19.97 o 
   1  15   2      159.13      164.11     12.91 o 
   2  15   2        4.11       18.22      4.75 o 
  -2  16   2        9.03        9.13      4.84 o 
  -1  16   2       20.02       20.57      4.63 o 
   0  16   2        1.82        0.63      3.59 o 
   1  16   2        2.07       -0.15      4.45 o 
   2  16   2        0.25       -5.90      5.90 o 
  -1  17   2       65.32       69.76      5.43 o 
   0  17   2      160.53      156.20      8.80 o 
   1  17   2      139.79      139.09      7.44 o 
  -1  18   2       28.18       33.48      5.36 o 
   0  18   2        1.38        4.74      6.39 o 
  -4   1   3        8.76        6.87      2.65 o 
  -3   1   3       26.70       27.05      1.74 o 
  -2   1   3      136.54      127.20      2.10 o 
  -1   1   3     2804.95     2871.35     34.42 o 
   0   1   3     1962.07     1883.45     50.48 o 
   1   1   3     1022.52      999.74     19.28 o 
   2   1   3      890.99      896.88     14.92 o 
   3   1   3       48.73       48.44      1.82 o 
   4   1   3        0.02       -2.40      2.40 o 
  -4   2   3        3.47        2.86      2.81 o 
  -3   2   3      332.22      327.66      6.97 o 
  -2   2   3     1202.83     1210.73     16.08 o 
  -1   2   3      460.93      441.59      4.27 o 
   0   2   3      852.12      811.59     24.26 o 
   1   2   3       55.47       55.39      1.68 o 
   2   2   3        6.45        5.23      1.04 o 
   3   2   3      140.57      146.63      4.70 o 
   4   2   3      145.76      142.18      3.95 o 
  -4   3   3        2.95        5.87      3.24 o 
  -3   3   3        1.11        2.84      2.02 o 
  -2   3   3      680.42      651.24      7.77 o 
  -1   3   3     1907.68     2005.41     21.75 o 
   0   3   3      578.40      576.68     15.92 o 
   1   3   3       59.53       73.98      2.29 o 
   2   3   3       13.65        9.53      1.30 o 
   3   3   3       87.57       89.55      3.08 o 
   4   3   3        0.00        0.29      2.55 o 
  -4   4   3       36.60       37.77      3.70 o 
  -3   4   3      802.02      784.29     11.01 o 
  -2   4   3      492.47      494.72      6.35 o 
  -1   4   3      561.47      533.32      6.30 o 
   0   4   3       62.88       54.86      1.88 o 
   1   4   3       32.55       38.16      1.25 o 
   2   4   3      509.91      521.98     10.70 o 
   3   4   3      226.41      226.06      4.98 o 
   4   4   3      222.45      233.18      4.30 o 
  -4   5   3       65.02       52.01      4.40 o 
  -3   5   3        3.77        3.77      2.20 o 
  -2   5   3      566.39      583.92      6.08 o 
  -1   5   3      365.76      401.59      5.24 o 
   0   5   3      180.70      175.96      5.47 o 
   1   5   3      101.10      105.17      4.08 o 
   2   5   3       47.31       53.01      1.84 o 
   3   5   3        3.35        5.29      1.82 o 
   4   5   3       37.96       38.72      2.83 o 
  -4   6   3      196.84      194.12      6.92 o 
  -3   6   3       83.09       90.48      4.18 o 
  -2   6   3      550.90      545.68      3.98 o 
  -1   6   3        2.04        3.25      1.08 o 
   0   6   3      262.56      268.59      4.55 o 
   1   6   3       58.99       55.55      2.22 o 
   2   6   3        9.39        9.68      1.73 o 
   3   6   3      781.77      787.32     18.70 o 
   4   6   3       53.77       55.98      3.68 o 
  -4   7   3        0.96       -3.15      3.85 o 
  -3   7   3       34.60       39.48      3.11 o 
  -2   7   3        0.01       -1.61      1.61 o 
  -1   7   3       11.99       17.29      1.28 o 
   0   7   3      398.94      392.66      8.75 o 
   1   7   3      465.15      452.46      9.46 o 
   2   7   3      140.15      147.50      5.46 o 
   3   7   3       87.97       86.89      3.06 o 
   4   7   3       63.49       59.06      3.84 o 
  -4   8   3       47.37       54.12      4.56 o 
  -3   8   3      187.15      199.10      5.16 o 
  -2   8   3       23.55       18.43      1.70 o 
  -1   8   3        2.80        0.37      1.26 o 
   0   8   3      172.74      162.89      5.84 o 
   1   8   3        5.95        9.86      1.32 o 
   2   8   3      207.46      205.59      5.88 o 
   3   8   3        7.78        4.31      2.09 o 
   4   8   3       23.22       28.76      4.47 o 
  -4   9   3       14.47       15.78      4.98 o 
  -3   9   3        3.82        6.89      2.19 o 
  -2   9   3      226.68      216.08      5.07 o 
  -1   9   3      325.37      312.21      5.13 o 
   0   9   3      552.42      530.84     13.58 o 
   1   9   3       41.68       38.86      1.81 o 
   2   9   3       82.22       81.24      4.35 o 
   3   9   3        1.76        1.10      2.23 o 
   4   9   3        3.11        0.62      4.45 o 
  -4  10   3        1.78       -0.30      4.65 o 
  -3  10   3       17.28       15.48      2.19 o 
  -2  10   3      169.30      147.63      4.90 o 
  -1  10   3        6.04        8.28      1.88 o 
   0  10   3       16.63       16.58      1.67 o 
   1  10   3       50.94       45.67      1.96 o 
   2  10   3       50.42       53.40      2.54 o 
   3  10   3        2.05        0.86      2.85 o 
  -3  11   3      100.89      101.21      8.82 o 
  -2  11   3      104.14      108.40      3.76 o 
  -1  11   3      293.97      294.36      7.19 o 
   0  11   3      446.95      442.14     10.41 o 
   1  11   3      290.40      271.90     13.86 o 
   2  11   3       53.36       50.04      3.53 o 
   3  11   3        3.21        2.86      3.41 o 
  -3  12   3        9.77       -1.67      4.60 o 
  -2  12   3        1.58       -0.56      2.46 o 
  -1  12   3        0.03        0.52      1.74 o 
   0  12   3       31.56       31.13      1.99 o 
   1  12   3        2.20       -0.15      2.36 o 
   2  12   3       33.36       32.94      3.59 o 
   3  12   3       76.72       83.79      4.71 o 
  -3  13   3       10.20       -1.37      5.26 o 
  -2  13   3      119.24      118.04      4.78 o 
  -1  13   3       82.55       88.01      3.69 o 
   0  13   3      176.17      189.04      7.01 o 
   1  13   3      310.58      312.15      7.28 o 
   2  13   3      362.38      386.88      8.55 o 
   3  13   3       28.88       37.28      5.41 o 
  -3  14   3       29.31       31.87      6.60 o 
  -2  14   3       79.23       66.81      4.76 o 
  -1  14   3      181.53      178.49      6.60 o 
   0  14   3       41.89       41.01      3.16 o 
   1  14   3       66.64       75.44      7.41 o 
   2  14   3       88.41      114.62      6.68 o 
   3  14   3        3.99        3.36      6.79 o 
  -2  15   3        2.15        3.17      4.42 o 
  -1  15   3       34.90       30.68      4.54 o 
   0  15   3       55.46       57.72      3.99 o 
   1  15   3      120.65      126.81      5.60 o 
   2  15   3       59.32       83.50     10.15 o 
  -2  16   3       77.88       76.29      5.48 o 
  -1  16   3       98.27       89.03      6.07 o 
   0  16   3       39.84       41.24      4.72 o 
   1  16   3       48.51       50.20      6.49 o 
   2  16   3       85.56      110.22     20.00 o 
  -1  17   3        0.12       -2.07      4.80 o 
   0  17   3        0.05       10.53      6.04 o 
   1  17   3        0.14       -2.46      4.86 o 
  -1  18   3       58.90       62.95      9.60 o 
   0  18   3        1.17        1.47      6.41 o 
  -4   0   4       21.18       21.98      2.59 o 
  -3   0   4       37.31       42.43      3.50 o 
  -2   0   4      343.81      347.82      5.13 o 
  -1   0   4      316.64      308.27      7.39 o 
   0   0   4     6443.33     6487.64    186.59 o 
   1   0   4        2.17        0.57      0.97 o 
   2   0   4      374.98      365.97      7.98 o 
   3   0   4       55.26       51.04      3.44 o 
   4   0   4        0.29       -1.17      3.86 o 
  -4   1   4        0.02       -0.04      2.55 o 
  -3   1   4       22.91       25.11      1.66 o 
  -2   1   4       31.54       27.99      1.21 o 
  -1   1   4      342.36      344.54      3.50 o 
   0   1   4      370.19      362.64      9.32 o 
   1   1   4        6.70        5.31      0.74 o 
   2   1   4      201.51      220.97      4.34 o 
   3   1   4      138.52      132.87      3.19 o 
   4   1   4        3.14       -0.99      2.66 o 
  -4   2   4       85.45       92.53      4.15 o 
  -3   2   4       40.66       37.39      1.87 o 
  -2   2   4      158.45      166.31      4.37 o 
  -1   2   4       25.12       24.24      1.10 o 
   0   2   4      741.09      744.86     18.58 o 
   1   2   4     3375.38     3470.69     81.84 o 
   2   2   4       37.22       32.28      1.30 o 
   3   2   4       28.06       31.10      2.09 o 
   4   2   4       35.31       38.87      2.85 o 
  -4   3   4        5.24        3.48      3.16 o 
  -3   3   4       28.96       27.85      2.13 o 
  -2   3   4      134.26      141.90      5.76 o 
  -1   3   4      767.61      800.98     11.04 o 
   0   3   4       53.74       57.25      2.18 o 
   1   3   4       62.97       82.92      2.44 o 
   2   3   4      259.89      253.34      6.68 o 
   3   3   4       15.99       18.68      2.06 o 
   4   3   4        1.90       -1.53      2.68 o 
  -4   4   4        0.66       -1.57      3.25 o 
  -3   4   4      125.36      116.09      4.07 o 
  -2   4   4      490.13      488.52      7.87 o 
  -1   4   4      385.95      424.78      7.16 o 
   0   4   4     2725.89     2873.54     72.72 o 
   1   4   4      591.31      645.84     20.78 o 
   2   4   4       21.17       24.30      1.66 o 
   3   4   4       31.70       35.49      2.21 o 
   4   4   4       49.34       51.81      3.04 o 
  -4   5   4        3.13       -1.02      3.48 o 
  -3   5   4      141.18      141.99      4.04 o 
  -2   5   4      771.78      771.64     13.14 o 
  -1   5   4      579.36      598.64     11.81 o 
   0   5   4      828.70      773.63     21.25 o 
   1   5   4     1493.26     1535.61     50.98 o 
   2   5   4      114.96      123.17      4.32 o 
   3   5   4       30.50       31.51      2.07 o 
   4   5   4       57.77       58.01      4.34 o 
  -4   6   4        0.31       -1.50      4.16 o 
  -3   6   4        1.91        1.15      2.24 o 
  -2   6   4        9.80       11.80      1.96 o 
  -1   6   4        0.00        0.13      1.11 o 
   0   6   4      159.39      155.62      5.22 o 
   1   6   4       59.28       57.28      2.04 o 
   2   6   4       11.68        7.38      1.94 o 
   3   6   4        1.56        4.27      2.02 o 
   4   6   4       45.80       43.76      4.14 o 
  -4   7   4       34.90       34.36      4.13 o 
  -3   7   4       25.24       26.55      3.61 o 
  -2   7   4      314.54      313.97      3.05 o 
  -1   7   4     2596.42     2613.81     45.90 o 
   0   7   4     1114.20     1130.55     35.54 o 
   1   7   4       86.58       84.70      2.36 o 
   2   7   4      623.20      646.72     17.70 o 
   3   7   4       26.01       28.12      2.21 o 
   4   7   4       35.97       31.40      4.59 o 
  -4   8   4       39.94       34.26      4.88 o 
  -3   8   4      165.21      165.37      6.14 o 
  -2   8   4       15.78       11.84      1.87 o 
  -1   8   4        0.49        1.51      1.32 o 
   0   8   4       26.89       26.99      2.18 o 
   1   8   4     1512.00     1465.79     35.65 o 
   2   8   4      497.36      506.84     11.99 o 
   3   8   4       32.87       28.13      2.30 o 
   4   8   4       15.88       21.71      4.67 o 
  -4   9   4        0.29       -4.80      4.80 o 
  -3   9   4       24.76       24.11      2.53 o 
  -2   9   4      154.34      150.01      3.29 o 
  -1   9   4      295.91      293.99      7.59 o 
   0   9   4      346.56      342.44      8.73 o 
   1   9   4      255.43      247.13      6.79 o 
   2   9   4      307.13      314.91      9.19 o 
   3   9   4        2.81        1.00      2.73 o 
   4   9   4        5.58       20.04      9.84 o 
  -4  10   4       41.99       45.31      9.42 o 
  -3  10   4       90.88       76.67      4.26 o 
  -2  10   4      148.95      139.87      3.71 o 
  -1  10   4       56.66       54.13      2.57 o 
   0  10   4      610.62      613.26     17.66 o 
   1  10   4      519.44      508.14     15.53 o 
   2  10   4      140.41      153.65      4.81 o 
   3  10   4      192.63      202.76      5.59 o 
  -3  11   4       19.09       14.10      2.74 o 
  -2  11   4        5.14        3.50      2.34 o 
  -1  11   4      154.77      147.85      5.09 o 
   0  11   4      152.77      139.12      3.55 o 
   1  11   4      907.70      878.37     21.42 o 
   2  11   4       52.51       58.41      3.65 o 
   3  11   4        5.53        4.23      3.57 o 
  -3  12   4       80.52       72.40      4.36 o 
  -2  12   4        1.51       -1.61      2.79 o 
  -1  12   4      164.03      165.34      5.54 o 
   0  12   4       18.74       17.38      1.88 o 
   1  12   4       21.15       21.19      2.27 o 
   2  12   4      448.97      483.49      6.59 o 
   3  12   4       33.98       37.91      4.15 o 
  -3  13   4        0.15       -1.38      5.29 o 
  -2  13   4        2.48        2.64      3.53 o 
  -1  13   4        6.87        6.19      3.10 o 
   0  13   4      187.77      188.31      4.84 o 
   1  13   4        7.92       10.34      3.36 o 
   2  13   4      145.41      158.57      5.72 o 
   3  13   4        4.26        3.11      6.11 o 
  -3  14   4        0.42       -7.09      9.93 o 
  -2  14   4        8.56        3.64      4.22 o 
  -1  14   4       14.59       11.81      3.46 o 
   0  14   4       30.95       34.39      3.62 o 
   1  14   4       12.62       14.60      4.40 o 
   2  14   4        0.64        5.41      4.78 o 
  -2  15   4       39.79       45.96      4.86 o 
  -1  15   4       24.24       24.90      4.55 o 
   0  15   4       72.23       75.28      4.39 o 
   1  15   4      202.12      224.17      7.11 o 
   2  15   4       43.71       56.91      5.36 o 
  -2  16   4        6.98        8.06      4.86 o 
  -1  16   4       11.68        8.33      4.62 o 
   0  16   4       23.87       22.23      4.62 o 
   1  16   4        2.05        1.11      4.84 o 
   2  16   4        9.71       20.02     11.96 o 
  -1  17   4      103.12       99.43      7.55 o 
   0  17   4      111.00      137.65      9.08 o 
   1  17   4        1.70        2.18      4.95 o 
  -4   1   5       71.67       71.30      4.70 o 
  -3   1   5      193.98      187.45      2.89 o 
  -2   1   5     1239.50     1245.88     10.22 o 
  -1   1   5     4027.13     4236.13     68.69 o 
   0   1   5     1737.55     1693.40     44.96 o 
   1   1   5       55.93       67.32      1.80 o 
   2   1   5      741.44      740.18     15.98 o 
   3   1   5      279.78      294.71      7.11 o 
   4   1   5       32.11       28.83      2.73 o 
  -4   2   5       22.04       22.79      3.27 o 
  -3   2   5        0.03       -0.85      1.81 o 
  -2   2   5       66.99       64.81      2.14 o 
   0   2   5     2589.29     2677.45     69.89 o 
   1   2   5     1238.53     1330.70     42.57 o 
   2   2   5        7.79        5.46      1.16 o 
   3   2   5       62.04       68.64      2.94 o 
   4   2   5        8.54        1.63      2.82 o 
  -4   3   5       44.50       45.39      3.86 o 
  -3   3   5       42.31       63.98      9.26 o 
  -2   3   5        0.33       -2.32      2.44 o 
  -1   3   5      848.64      886.48     15.79 o 
   0   3   5     3692.02     3967.67    110.50 o 
   1   3   5      615.41      668.71     20.78 o 
   2   3   5       76.01       81.55      2.43 o 
   3   3   5        0.99        0.72      2.01 o 
   4   3   5        2.07        3.44      2.87 o 
  -4   4   5       37.61       37.99      3.61 o 
  -3   4   5        3.23        3.05      2.11 o 
  -2   4   5        6.70        5.57      1.58 o 
  -1   4   5     1083.69     1093.19     18.99 o 
   0   4   5      151.91      123.98      3.69 o 
   1   4   5      482.38      429.16     14.37 o 
   2   4   5      512.49      523.48     15.87 o 
   3   4   5       37.51       40.32      2.38 o 
   4   4   5       26.59       30.23      3.05 o 
  -4   5   5        1.17        4.87      6.22 o 
  -3   5   5        1.80        3.05      2.33 o 
  -2   5   5      138.79      147.17      5.44 o 
  -1   5   5        2.29        2.08      1.10 o 
   0   5   5        6.74        5.89      1.02 o 
   1   5   5      166.03      180.38      5.48 o 
   2   5   5       66.72       67.31      2.26 o 
   3   5   5       78.32       78.53      3.26 o 
   4   5   5       10.05       11.10      3.64 o 
  -4   6   5       12.17       10.27      3.74 o 
  -3   6   5        1.57        2.58      2.35 o 
  -2   6   5      137.14      139.83      4.24 o 
  -1   6   5        2.74        3.20      1.21 o 
   0   6   5      281.99      258.12      8.20 o 
   1   6   5       51.06       37.55      1.37 o 
   2   6   5      107.78      107.11      3.37 o 
   3   6   5      258.44      273.00      8.44 o 
   4   6   5        4.49        2.69      4.52 o 
  -4   7   5        2.66       -2.01      3.83 o 
  -3   7   5        2.81        4.33      2.40 o 
  -2   7   5      215.58      219.90      3.05 o 
  -1   7   5      454.59      466.22      7.90 o 
   0   7   5        0.52       -0.34      1.25 o 
   1   7   5      200.55      193.12      5.29 o 
   2   7   5      240.55      244.82      7.34 o 
   3   7   5       19.62       21.30      2.54 o 
   4   7   5        1.10       -0.53      4.49 o 
  -4   8   5        2.17        1.64      4.63 o 
  -3   8   5        4.08        5.27      2.45 o 
  -2   8   5        9.85        9.36      1.90 o 
  -1   8   5      253.78      245.94      5.72 o 
   0   8   5        5.26        3.14      1.59 o 
   1   8   5      271.05      256.01      8.92 o 
   2   8   5      352.77      378.00     12.22 o 
   3   8   5        0.04        0.63      2.46 o 
   4   8   5       22.96       16.82      5.26 o 
  -4   9   5        5.95        5.18      4.96 o 
  -3   9   5       32.65       34.78      4.12 o 
  -2   9   5       74.64       74.26      2.60 o 
  -1   9   5      413.75      403.66     11.17 o 
   0   9   5      830.65      816.97     34.31 o 
   1   9   5      203.70      191.55      5.60 o 
   2   9   5        0.06       -0.10      2.21 o 
   3   9   5       11.83       11.28      2.87 o 
  -4  10   5        8.65       12.30      8.94 o 
  -3  10   5        2.86        0.48      2.40 o 
  -2  10   5        5.32        3.88      2.08 o 
  -1  10   5      198.11      196.51      5.01 o 
   0  10   5     1064.62     1069.80     33.05 o 
   1  10   5      965.95      959.91     25.74 o 
   2  10   5        8.58        8.15      3.03 o 
   3  10   5        0.52        2.00      3.29 o 
  -3  11   5      105.75      103.49      4.04 o 
  -2  11   5      410.94      400.67      7.24 o 
  -1  11   5      232.97      239.34      6.41 o 
   0  11   5        2.55        0.19      1.70 o 
   1  11   5      238.94      235.46      7.64 o 
   2  11   5       10.34        9.05      3.42 o 
   3  11   5       43.65       43.99      5.05 o 
  -3  12   5        5.39        4.04      3.25 o 
  -2  12   5       86.88       82.39      4.80 o 
  -1  12   5        2.80        3.22      2.31 o 
   0  12   5       92.88       93.92      3.34 o 
   1  12   5      223.38      218.24     10.66 o 
   2  12   5        3.18        1.23      3.48 o 
   3  12   5       83.61       75.87      4.63 o 
  -3  13   5      142.83      140.74      6.39 o 
  -2  13   5      305.70      309.40      6.14 o 
  -1  13   5       37.87       35.85      3.67 o 
   0  13   5        3.27        4.44      3.05 o 
   1  13   5       13.46       16.09      3.50 o 
   2  13   5       36.67       39.50      3.97 o 
   3  13   5       55.87       65.20      7.56 o 
  -3  14   5        0.06       -1.66      5.68 o 
  -2  14   5        3.97        4.26      4.26 o 
  -1  14   5       40.50       39.49      3.75 o 
   0  14   5       29.08       28.94      3.38 o 
   1  14   5       44.30       48.86      4.75 o 
   2  14   5       35.16       44.60      5.11 o 
  -2  15   5       21.08       17.03      4.71 o 
  -1  15   5        2.37        2.16      4.38 o 
   0  15   5        1.25        2.42      4.28 o 
   1  15   5       13.42       15.49      4.63 o 
   2  15   5        0.72        4.63      5.00 o 
  -2  16   5        1.36        2.20      4.89 o 
  -1  16   5       37.55       28.59      4.94 o 
   0  16   5      221.20      237.08      7.34 o 
   1  16   5      186.69      205.26     13.61 o 
  -1  17   5        3.01        1.84      5.01 o 
   0  17   5        0.21        6.71      6.32 o 
   1  17   5        5.71       -0.71      4.51 o 
  -4   0   6        0.14       -2.48      2.48 o 
  -3   0   6       27.23       30.08      2.59 o 
  -2   0   6      107.18      104.29      4.11 o 
  -1   0   6       14.58       17.12      1.37 o 
   0   0   6      302.28      210.00     19.07 o 
   1   0   6     3068.63     2935.33    158.03 o 
   2   0   6      801.20      780.54     32.26 o 
   3   0   6       36.53       36.40      3.54 o 
   4   0   6        5.48       -2.24      4.09 o 
  -4   1   6       26.75       26.59      2.50 o 
  -3   1   6        6.79        6.51      1.76 o 
  -2   1   6        8.02       11.92      1.51 o 
  -1   1   6      352.21      389.39      6.10 o 
   0   1   6       18.58       15.06      0.78 o 
   1   1   6       62.54       61.64      2.17 o 
   2   1   6        1.85        3.27      1.52 o 
   3   1   6        2.07        1.10      2.33 o 
   4   1   6        5.80        6.05      2.86 o 
  -4   2   6        1.78       -2.17      2.17 o 
  -3   2   6       29.85       26.19      2.42 o 
  -2   2   6        0.70        1.80      1.88 o 
  -1   2   6      279.92      265.59      5.86 o 
   0   2   6      636.88      630.69     16.04 o 
   1   2   6     1447.40     1487.44     48.78 o 
   2   2   6      540.27      528.22     14.37 o 
   3   2   6        4.80        4.91      2.44 o 
   4   2   6        1.05       -0.92      3.06 o 
  -4   3   6      101.13       99.75      3.79 o 
  -3   3   6      165.05      162.71      5.13 o 
  -2   3   6        0.17       -0.14      2.04 o 
  -1   3   6       24.70       19.83      1.22 o 
   0   3   6      796.98      851.59     25.85 o 
   1   3   6       90.56       85.99      3.25 o 
   2   3   6        9.62        6.26      1.60 o 
   3   3   6       51.40       55.73      2.91 o 
   4   3   6       15.35       17.36      3.18 o 
  -4   4   6        3.35       -1.78      2.80 o 
  -3   4   6      138.16      129.03      3.81 o 
  -2   4   6      256.09      256.53      4.48 o 
  -1   4   6      142.52      186.91      4.13 o 
   0   4   6     1449.24     1583.28     51.11 o 
   1   4   6      944.65      965.91     32.42 o 
   2   4   6        1.43        1.29      1.59 o 
   3   4   6       11.85        9.37      2.39 o 
   4   4   6       12.83       14.78      4.01 o 
  -4   5   6      145.64      154.31      4.94 o 
  -3   5   6      313.72      313.45      4.94 o 
  -2   5   6      529.10      530.01      9.62 o 
  -1   5   6       15.43       22.12      1.32 o 
   0   5   6      618.85      703.54     24.60 o 
   1   5   6       67.10       80.40      2.68 o 
   2   5   6      243.71      232.16      7.80 o 
   3   5   6      165.73      176.76      4.80 o 
   4   5   6       44.50       49.20      4.97 o 
  -4   6   6        0.33        4.58      3.59 o 
  -3   6   6       70.39       74.15      4.44 o 
  -2   6   6       13.69       16.52      1.77 o 
  -1   6   6      282.81      305.39      7.58 o 
   0   6   6      337.44      371.59     11.07 o 
   1   6   6       14.25       11.50      1.56 o 
   2   6   6        3.29        3.61      1.96 o 
   3   6   6       24.17       23.61      2.61 o 
   4   6   6        6.36        6.53      5.13 o 
  -4   7   6       64.17       60.79      4.53 o 
  -3   7   6      496.97      491.51     10.16 o 
  -2   7   6       76.61       75.20      3.61 o 
  -1   7   6       21.16       21.88      1.48 o 
   0   7   6       65.01       60.94      2.78 o 
   1   7   6      421.09      435.04     13.28 o 
   2   7   6      196.43      197.29      6.46 o 
   3   7   6      138.05      141.93      4.03 o 
   4   7   6       16.88       16.39     11.16 o 
  -4   8   6        4.50        4.01      4.29 o 
  -3   8   6        0.31        2.42      3.27 o 
  -2   8   6      238.77      236.97      4.72 o 
  -1   8   6      926.38      918.71     19.97 o 
   0   8   6      593.78      550.84     28.60 o 
   1   8   6      303.56      295.44     10.37 o 
   2   8   6       35.73       35.66      2.13 o 
   3   8   6        0.52       -1.72      2.84 o 
  -4   9   6       31.44       25.94      4.75 o 
  -3   9   6        5.36        3.14      2.13 o 
  -2   9   6      109.48      108.48      3.38 o 
  -1   9   6      171.94      169.66      4.34 o 
   0   9   6        4.37        2.69      1.28 o 
   1   9   6       44.22       38.48      2.29 o 
   2   9   6      212.95      223.95      5.20 o 
   3   9   6       22.16       26.78      3.49 o 
  -4  10   6        0.73       -6.85      6.85 o 
  -3  10   6        0.20        0.03      2.42 o 
  -2  10   6      147.98      149.59      3.62 o 
  -1  10   6        1.51        0.54      1.95 o 
   0  10   6     1882.91     1873.29     56.10 o 
   1  10   6      335.23      326.56      9.91 o 
   2  10   6       14.22       18.34      3.23 o 
   3  10   6        7.02        3.68      3.49 o 
  -3  11   6        9.06       11.20      3.91 o 
  -2  11   6      283.10      281.07      6.83 o 
  -1  11   6      167.54      175.47      5.62 o 
   0  11   6     1018.41     1044.93     31.41 o 
   1  11   6      115.13      111.29      3.67 o 
   2  11   6        0.01        4.15      3.24 o 
   3  11   6        0.12        1.57      3.69 o 
  -3  12   6        0.42       -0.58      4.34 o 
  -2  12   6       13.19       15.64      2.97 o 
  -1  12   6     1184.89     1175.34     23.40 o 
   0  12   6        5.95        3.94      2.26 o 
   1  12   6       81.99       80.50      4.53 o 
   2  12   6      209.21      216.03      5.95 o 
   3  12   6       28.33       27.53      5.01 o 
  -3  13   6      145.82      140.75      6.60 o 
  -2  13   6        3.76        5.90      3.58 o 
  -1  13   6        6.24        6.16      3.54 o 
   0  13   6        3.06        0.59      3.38 o 
   1  13   6      309.31      306.88     12.94 o 
   2  13   6       10.50       10.79      3.83 o 
  -2  14   6      257.69      274.57      6.44 o 
  -1  14   6        3.51        4.01      3.61 o 
   0  14   6      100.16      105.66      4.96 o 
   1  14   6        1.10        2.16      4.41 o 
   2  14   6       29.54       33.80      5.30 o 
  -2  15   6      127.75      141.72      9.70 o 
  -1  15   6      151.48      153.02      6.98 o 
   0  15   6       21.81       22.54      4.14 o 
   1  15   6        0.00        3.09      4.60 o 
   2  15   6       34.76       36.42      5.45 o 
  -2  16   6        0.03       -0.63      4.91 o 
  -1  16   6       91.33      109.81      7.11 o 
   0  16   6        6.14        7.58      4.70 o 
   1  16   6        0.42        1.49      4.93 o 
  -1  17   6       66.97       71.67      5.68 o 
   0  17   6       40.35       48.87      7.47 o 
  -4   1   7       13.69       16.03      2.19 o 
  -3   1   7       92.34       99.49      2.99 o 
  -2   1   7       48.36       61.21      2.19 o 
  -1   1   7      551.68      571.40      8.92 o 
   0   1   7      196.35      204.85     11.87 o 
   1   1   7       44.17       44.92      1.50 o 
   2   1   7      228.03      232.76      9.05 o 
   3   1   7       70.36       70.62      3.21 o 
   4   1   7       25.26       21.41      3.20 o 
  -4   2   7        4.54        8.32      2.55 o 
  -3   2   7      291.21      291.39      5.16 o 
  -2   2   7      297.92      300.55      5.56 o 
  -1   2   7       59.09       48.72      2.07 o 
   0   2   7      411.50      442.12     13.12 o 
   1   2   7        8.92       10.80      1.38 o 
   2   2   7        1.23        3.08      1.73 o 
   3   2   7       47.91       46.27      2.85 o 
   4   2   7       43.24       40.34      3.46 o 
  -4   3   7       28.27       19.42      2.52 o 
  -3   3   7       81.50       82.32      3.39 o 
  -2   3   7       44.34       49.21      1.91 o 
  -1   3   7       67.73       86.73      2.25 o 
   0   3   7       65.98       85.67      2.92 o 
   1   3   7       22.94       29.43      1.49 o 
   2   3   7      140.82      138.94      6.62 o 
   3   3   7      138.34      148.95      4.05 o 
   4   3   7       13.34       10.00      3.81 o 
  -4   4   7        9.18       11.13      2.91 o 
  -3   4   7      173.65      179.63      5.07 o 
  -2   4   7      644.72      660.52     10.62 o 
  -1   4   7     1772.19     1895.39     33.61 o 
   0   4   7       19.03        8.43      1.20 o 
   1   4   7      201.81      191.06      5.68 o 
   2   4   7       40.49       34.57      1.95 o 
   3   4   7        7.93        6.25      2.81 o 
   4   4   7       75.69       73.47      5.31 o 
  -4   5   7       42.95       34.08      3.23 o 
  -3   5   7       27.44       31.19      2.92 o 
  -2   5   7       80.59       84.13      2.52 o 
  -1   5   7        1.56        3.11      1.38 o 
   0   5   7       18.67       20.09      1.39 o 
   1   5   7      178.20      186.61      5.52 o 
   2   5   7       46.07       43.79      2.12 o 
   3   5   7      142.85      153.25      4.55 o 
   4   5   7        1.27        8.67      6.38 o 
  -4   6   7       36.94       27.37      3.67 o 
  -3   6   7       91.11       95.60      4.94 o 
  -2   6   7     1421.48     1492.40     26.28 o 
  -1   6   7      170.46      170.06      3.58 o 
   0   6   7      631.75      668.15     19.29 o 
   1   6   7      399.19      379.04     13.22 o 
   2   6   7      156.50      148.82      6.17 o 
   3   6   7        0.25        0.29      3.24 o 
  -4   7   7        5.92        6.99      3.61 o 
  -3   7   7      148.30      144.03      5.43 o 
  -2   7   7      240.67      245.44      5.27 o 
  -1   7   7      259.26      277.12      6.24 o 
   0   7   7       29.74       29.60      1.75 o 
   1   7   7       51.57       47.75      1.90 o 
   2   7   7        8.29        7.50      1.97 o 
   3   7   7        0.01        0.54      3.27 o 
  -4   8   7       15.11       17.67      4.43 o 
  -3   8   7       15.83       17.67      3.46 o 
  -2   8   7       73.18       70.36      3.11 o 
  -1   8   7      717.78      704.21     18.51 o 
   0   8   7       12.33       11.88      1.72 o 
   1   8   7      268.92      250.20     10.39 o 
   2   8   7       99.00       95.92      3.64 o 
   3   8   7        7.82        4.98      3.36 o 
  -4   9   7        4.84       10.53      4.64 o 
  -3   9   7       11.52       10.91      2.26 o 
  -2   9   7        4.20        2.51      2.04 o 
  -1   9   7      617.40      610.76     15.08 o 
   0   9   7       95.67       93.81      4.08 o 
   1   9   7      287.27      270.93      7.86 o 
   2   9   7       69.57       74.61      3.58 o 
   3   9   7       52.19       51.69      3.88 o 
  -3  10   7       46.92       41.21      3.41 o 
  -2  10   7        4.16        3.22      2.21 o 
  -1  10   7      104.43      109.15      3.89 o 
   0  10   7      134.45      128.42      4.38 o 
   1  10   7        4.05        2.62      1.92 o 
   2  10   7        3.51        0.40      3.22 o 
   3  10   7        4.13        4.34      3.71 o 
  -3  11   7        3.17        4.28      3.11 o 
  -2  11   7       95.32       96.44      3.54 o 
  -1  11   7        0.66        0.84      2.10 o 
   0  11   7       57.50       62.26      3.40 o 
   1  11   7       38.08       37.92      2.70 o 
   2  11   7      145.35      145.90      5.20 o 
   3  11   7       36.35       34.56      4.15 o 
  -3  12   7        5.72        5.71      4.56 o 
  -2  12   7       76.55       76.54      4.03 o 
  -1  12   7        8.37       11.77      3.19 o 
   0  12   7      113.36      113.89      5.02 o 
   1  12   7        2.77        3.50      3.48 o 
   2  12   7        0.37       -3.40      3.40 o 
  -3  13   7      124.11      140.21      6.74 o 
  -2  13   7        0.01        4.66      3.66 o 
  -1  13   7      151.81      155.92      9.00 o 
   0  13   7       58.54       57.23      3.86 o 
   1  13   7       97.74      102.78      5.48 o 
   2  13   7       16.64       22.46      4.53 o 
  -2  14   7        1.25       -0.48      3.86 o 
  -1  14   7      189.44      206.86     10.74 o 
   0  14   7      187.90      185.68      7.99 o 
   1  14   7       17.20       18.55      4.70 o 
   2  14   7        9.60        9.22      5.09 o 
  -2  15   7        2.24       -1.00      4.70 o 
  -1  15   7       16.37       18.25      4.87 o 
   0  15   7      102.65      102.72      5.69 o 
   1  15   7       10.74       11.54      4.92 o 
  -1  16   7       67.37       60.34      5.41 o 
   0  16   7      211.39      221.12      7.28 o 
   1  16   7       19.29       14.06      6.37 o 
  -4   0   8       49.93       51.95      2.93 o 
  -3   0   8        1.20        2.42      2.75 o 
  -2   0   8     2245.44     2317.61     65.00 o 
  -1   0   8      946.29      975.63     24.50 o 
   0   0   8       68.84       66.74      3.15 o 
   1   0   8        0.73       -0.35      1.07 o 
   2   0   8        0.01        0.63      2.49 o 
   3   0   8        0.23       -3.75      3.75 o 
   4   0   8        4.38        5.83      6.74 o 
  -4   1   8       75.55       65.60      2.95 o 
  -3   1   8        0.37        1.17      1.69 o 
  -2   1   8       21.53       23.24      1.86 o 
  -1   1   8      341.59      386.82      6.16 o 
   0   1   8      227.98      224.52      6.62 o 
   1   1   8      103.96      103.24      5.61 o 
   2   1   8      176.81      173.65      6.39 o 
   3   1   8       27.80       20.21      2.84 o 
   4   1   8        7.57        2.09      5.52 o 
  -4   2   8        3.82        5.55      2.34 o 
  -3   2   8      340.54      325.67      5.60 o 
  -2   2   8       56.67       51.63      1.84 o 
  -1   2   8      870.49      880.92     19.66 o 
   0   2   8      121.67      130.82      4.34 o 
   1   2   8       50.68       50.63      1.97 o 
   2   2   8       19.21       20.40      1.78 o 
   3   2   8        0.91       -0.40      2.71 o 
   4   2   8        1.27       -0.79      3.98 o 
  -4   3   8       36.33       34.55      3.13 o 
  -3   3   8       83.90       79.49      3.48 o 
  -2   3   8       78.65       86.51      2.65 o 
  -1   3   8      407.20      381.95     10.26 o 
   0   3   8       58.75       50.09      2.19 o 
   1   3   8      198.19      192.99      6.43 o 
   2   3   8      617.79      597.03     22.12 o 
   3   3   8      451.84      473.53     15.94 o 
   4   3   8        1.07       12.84     10.56 o 
  -4   4   8       86.73       89.57      4.27 o 
  -3   4   8        0.06       -1.65      2.70 o 
  -2   4   8      260.84      259.74      4.66 o 
  -1   4   8        0.04       -0.14      1.40 o 
   0   4   8      375.89      376.87     12.44 o 
   1   4   8       12.12       11.26      1.65 o 
   2   4   8       87.35       81.77      2.74 o 
   3   4   8       25.00       23.02      2.87 o 
  -4   5   8      111.63      111.42      4.75 o 
  -3   5   8       68.66       66.25      3.55 o 
  -2   5   8       15.03       12.49      1.72 o 
  -1   5   8       83.72       82.10      2.41 o 
   0   5   8      654.43      656.78     20.96 o 
   1   5   8      369.51      375.14     12.04 o 
   2   5   8      149.10      149.38      4.73 o 
   3   5   8       75.73       75.91      4.38 o 
  -4   6   8        1.66        3.32      3.22 o 
  -3   6   8       30.96       26.59      3.16 o 
  -2   6   8       44.50       44.79      2.30 o 
  -1   6   8        2.56        5.03      1.58 o 
   0   6   8       65.22       68.99      2.33 o 
   1   6   8       43.83       47.00      1.85 o 
   2   6   8       39.00       34.96      2.35 o 
   3   6   8        7.11        3.65      3.37 o 
  -4   7   8        0.03       -1.35      3.67 o 
  -3   7   8      185.40      174.97      5.51 o 
  -2   7   8       33.51       36.15      2.59 o 
  -1   7   8      841.28      823.92     20.19 o 
   0   7   8      191.28      180.23      5.66 o 
   1   7   8       76.27       74.22      2.46 o 
   2   7   8       42.44       52.35      2.89 o 
   3   7   8        7.91        9.47      3.51 o 
  -4   8   8      114.05       93.78      5.94 o 
  -3   8   8       65.66       68.09      3.00 o 
  -2   8   8      120.12      125.02      3.13 o 
  -1   8   8       88.39       93.08      2.89 o 
   0   8   8       96.46       98.79      2.79 o 
   1   8   8       33.16       22.90      3.15 o 
   2   8   8       32.95       34.69      3.14 o 
   3   8   8        8.98       10.27      3.60 o 
  -4   9   8        7.56        3.18     10.68 o 
  -3   9   8       59.93       50.11      2.82 o 
  -2   9   8        4.52        4.02      2.08 o 
  -1   9   8       35.42       29.90      1.93 o 
   0   9   8      377.21      357.69     20.21 o 
   1   9   8       50.50       51.78      2.18 o 
   2   9   8        2.10        0.80      3.00 o 
   3   9   8       29.91       31.01      3.94 o 
  -3  10   8      115.03      108.24      4.71 o 
  -2  10   8      182.75      180.29      4.02 o 
  -1  10   8        0.18       -1.87      1.87 o 
   0  10   8       22.81       20.32      2.22 o 
   1  10   8       25.69       23.20      2.63 o 
   2  10   8       19.29       16.03      3.18 o 
   3  10   8       35.78       33.18      4.13 o 
  -3  11   8        0.07        0.91      3.71 o 
  -2  11   8       23.68       25.71      2.79 o 
  -1  11   8        5.40        8.37      2.93 o 
   0  11   8        1.50        0.66      2.84 o 
   1  11   8        4.67        2.41      2.60 o 
   2  11   8       28.65       25.00      3.32 o 
  -3  12   8       97.46      107.47      6.15 o 
  -2  12   8      135.06      139.78      8.88 o 
  -1  12   8      227.69      247.46      8.38 o 
   0  12   8       82.81       82.64      5.08 o 
   1  12   8        3.56        1.55      3.58 o 
   2  12   8        4.56        3.02      4.29 o 
  -3  13   8       53.18       48.57      7.19 o 
  -2  13   8        8.17        7.64      3.40 o 
  -1  13   8        0.08        0.87      3.28 o 
   0  13   8        3.02       -0.97      3.02 o 
   1  13   8       31.15       33.58      4.73 o 
   2  13   8       95.16      111.84      6.30 o 
  -2  14   8      234.72      264.58      9.53 o 
  -1  14   8       23.91       31.36      4.09 o 
   0  14   8       38.08       35.10      4.76 o 
   1  14   8       35.02       35.54      5.03 o 
   2  14   8        1.41        2.31      6.72 o 
  -2  15   8       16.94       21.29      6.22 o 
  -1  15   8       11.04       17.49      4.19 o 
   0  15   8       46.80       53.81      4.67 o 
   1  15   8      189.88      201.82      7.69 o 
  -1  16   8       13.02       18.09      5.13 o 
   0  16   8        2.24       -1.08      4.52 o 
  -4   1   9        4.89        3.29      2.66 o 
  -3   1   9        3.20        4.00      1.50 o 
  -2   1   9       16.94       16.88      1.84 o 
  -1   1   9      446.35      461.23     10.22 o 
   0   1   9     1557.81     1531.84     46.20 o 
   1   1   9      322.59      333.39     12.19 o 
   2   1   9       88.69       86.70      3.01 o 
   3   1   9        4.72        4.05      2.83 o 
  -4   2   9       18.80       15.34      3.31 o 
  -3   2   9       38.70       42.00      1.85 o 
  -2   2   9        4.13        3.55      1.83 o 
  -1   2   9       14.17       16.50      1.65 o 
   0   2   9       30.88       22.78      2.67 o 
   1   2   9      227.35      220.98      8.65 o 
   2   2   9       41.01       37.73      1.87 o 
   3   2   9       43.72       44.98      3.53 o 
  -4   3   9        0.19        1.06      2.95 o 
  -3   3   9        3.15        3.48      1.80 o 
  -2   3   9       37.80       35.60      1.98 o 
  -1   3   9      482.27      488.92     13.83 o 
   0   3   9      760.29      774.01     25.77 o 
   1   3   9      162.43      156.00      4.74 o 
   2   3   9       84.26       88.08      2.84 o 
   3   3   9        0.03        4.07      3.22 o 
  -4   4   9       74.62       97.75      9.40 o 
  -3   4   9       64.36       73.28      2.90 o 
  -2   4   9      107.94      107.10      2.87 o 
  -1   4   9       73.69       76.97      3.39 o 
   0   4   9       21.73       20.59      1.73 o 
   1   4   9        2.34        2.99      1.74 o 
   2   4   9       11.55        7.54      1.89 o 
   3   4   9       48.27       52.80      3.59 o 
  -4   5   9        0.02        2.60      3.84 o 
  -3   5   9       33.47       31.74      2.16 o 
  -2   5   9        9.77        8.77      1.71 o 
  -1   5   9       61.06       66.18      2.48 o 
   0   5   9      195.52      207.21      6.69 o 
   1   5   9       20.18       22.44      1.81 o 
   2   5   9       24.93       18.79      1.98 o 
   3   5   9       79.22       69.41      4.04 o 
  -4   6   9        1.59        0.28      4.06 o 
  -3   6   9      230.98      230.87      6.70 o 
  -2   6   9      411.84      426.41      9.66 o 
  -1   6   9      256.04      237.13      6.07 o 
   0   6   9       28.72       29.57      2.21 o 
   1   6   9       44.02       38.87      2.02 o 
   2   6   9      212.14      201.49      5.15 o 
   3   6   9       13.74       15.42      3.67 o 
  -4   7   9        0.10       -4.84      4.84 o 
  -3   7   9       30.66       25.01      2.30 o 
  -2   7   9        1.23        1.85      1.83 o 
  -1   7   9       77.68       81.08      2.99 o 
   0   7   9      114.79      105.57      3.69 o 
   1   7   9       72.66       69.47      5.50 o 
   2   7   9        3.13        4.36      2.60 o 
   3   7   9        0.08        0.22      3.64 o 
  -4   8   9       37.17       30.85      6.89 o 
  -3   8   9       11.59       14.83      2.39 o 
  -2   8   9      168.15      164.85      3.57 o 
  -1   8   9      331.20      324.88      6.97 o 
   0   8   9       21.34       15.48      1.61 o 
   1   8   9      287.22      263.47      8.78 o 
   2   8   9       70.42       72.73      3.73 o 
   3   8   9        6.25        9.07      4.71 o 
  -3   9   9        0.30       -2.15      2.43 o 
  -2   9   9      137.27      130.52      3.63 o 
  -1   9   9      305.49      301.12      6.63 o 
   0   9   9      237.65      250.54     11.00 o 
   1   9   9      196.91      189.07      4.80 o 
   2   9   9      242.40      260.05      6.13 o 
   3   9   9        5.06       12.03      4.83 o 
  -3  10   9        0.02       -2.78      2.87 o 
  -2  10   9        7.98        7.98      2.43 o 
  -1  10   9       21.09       18.62      3.21 o 
   0  10   9       43.08       42.69      3.08 o 
   1  10   9       22.47       22.73      3.02 o 
   2  10   9        5.51        5.30      3.67 o 
  -3  11   9        9.32       10.51      3.96 o 
  -2  11   9       66.51       61.03      3.54 o 
  -1  11   9      154.01      156.67      6.32 o 
   0  11   9      161.81      164.60      4.82 o 
   1  11   9      255.16      271.14      7.78 o 
   2  11   9       31.15       22.40      3.96 o 
  -3  12   9       14.24       23.05      5.01 o 
  -2  12   9       40.44       36.29      3.50 o 
  -1  12   9        3.94        1.26      3.07 o 
   0  12   9       22.34       20.49      3.19 o 
   1  12   9       15.04       13.78      3.80 o 
   2  12   9        1.29        4.88      4.02 o 
  -2  13   9       60.52       54.67      3.82 o 
  -1  13   9       60.82       57.27      3.79 o 
   0  13   9       55.93       52.44      3.94 o 
   1  13   9       13.75       14.67      4.69 o 
   2  13   9        8.73        9.99      4.26 o 
  -2  14   9        5.37        8.77      4.27 o 
  -1  14   9        6.76        7.56      3.59 o 
   0  14   9        8.25        8.04      3.86 o 
   1  14   9       63.63       68.92      6.02 o 
  -1  15   9       22.07       24.45      4.46 o 
   0  15   9        2.88        6.74      5.12 o 
   1  15   9        4.82        8.41      6.60 o 
  -4   0  10       61.79       70.78      4.59 o 
  -3   0  10       19.43       21.54      2.40 o 
  -2   0  10       48.98       48.19      3.63 o 
  -1   0  10      958.64      992.34     41.52 o 
   0   0  10       59.38       62.68      5.36 o 
   1   0  10     3550.65     3315.59    274.49 o 
   2   0  10      223.53      229.90     18.15 o 
   3   0  10       58.44       59.36      6.80 o 
  -4   1  10        6.99        7.61      2.40 o 
  -3   1  10       17.27       20.16      1.75 o 
  -2   1  10      162.85      162.04      3.89 o 
  -1   1  10      280.35      288.50      7.63 o 
   0   1  10      432.89      441.78     15.84 o 
   1   1  10      201.16      174.71     11.41 o 
   2   1  10       36.57       34.54      2.52 o 
   3   1  10       23.27       25.22      4.50 o 
  -4   2  10       16.06       19.69      2.70 o 
  -3   2  10       72.42       72.30      2.73 o 
  -2   2  10      115.49      129.56      3.34 o 
  -1   2  10        3.32        4.27      1.78 o 
   0   2  10        1.58        2.14      1.60 o 
   1   2  10      158.29      146.38      7.78 o 
   2   2  10      946.56      959.98     33.27 o 
   3   2  10        0.02       -4.01      4.01 o 
  -4   3  10       19.00       18.25      2.88 o 
  -3   3  10       89.97       91.65      2.98 o 
  -2   3  10      230.92      244.68      4.65 o 
  -1   3  10      169.93      167.94      6.37 o 
   0   3  10      380.21      353.44     22.39 o 
   1   3  10       37.67       37.14      1.88 o 
   2   3  10       91.87       88.85      3.73 o 
   3   3  10       13.96       10.92      4.12 o 
  -4   4  10       26.93       26.97      3.69 o 
  -3   4  10        1.95        3.03      2.14 o 
  -2   4  10        4.60        3.69      1.75 o 
  -1   4  10       64.52       69.94      3.19 o 
   0   4  10        0.16       -1.22      1.69 o 
   1   4  10        4.90        4.18      1.70 o 
   2   4  10       38.75       33.33      2.66 o 
   3   4  10       78.22       74.12      4.60 o 
  -4   5  10        0.23       -4.13      8.19 o 
  -3   5  10       81.26       80.77      3.12 o 
  -2   5  10      192.37      187.34      5.14 o 
  -1   5  10      137.59      131.84      3.30 o 
   0   5  10       23.22       23.03      1.96 o 
   1   5  10      366.74      336.74     12.00 o 
   2   5  10        4.04        1.42      2.53 o 
   3   5  10        0.14       -1.16      4.60 o 
  -4   6  10        0.19       -1.50      4.90 o 
  -3   6  10        2.92        3.23      2.38 o 
  -2   6  10       67.08       62.90      3.02 o 
  -1   6  10      138.91      125.90      3.03 o 
   0   6  10       87.56       92.93      4.33 o 
   1   6  10      194.85      163.45      6.90 o 
   2   6  10        0.05       -0.51      2.66 o 
   3   6  10       11.27        9.30      4.76 o 
  -4   7  10       22.75       29.82     11.22 o 
  -3   7  10       21.55       21.03      2.56 o 
  -2   7  10        2.54        3.59      2.09 o 
  -1   7  10       37.21       38.26      1.92 o 
   0   7  10      661.19      629.14     17.91 o 
   1   7  10       42.44       38.45      2.75 o 
   2   7  10        0.24        1.12      3.02 o 
   3   7  10        5.15        6.64      4.80 o 
  -3   8  10       43.65       39.48      2.58 o 
  -2   8  10      151.44      150.57      5.20 o 
  -1   8  10        5.84        1.61      2.15 o 
   0   8  10        1.89        0.87      1.72 o 
   1   8  10        4.15        5.52      2.31 o 
   2   8  10       70.59       73.60      4.12 o 
   3   8  10       37.96       45.25      5.25 o 
  -3   9  10       16.80       15.79      2.71 o 
  -2   9  10       20.57       19.59      2.36 o 
  -1   9  10       72.66       68.41      3.16 o 
   0   9  10      108.90      117.63      5.08 o 
   1   9  10      138.32      129.96      4.07 o 
   2   9  10        0.94        4.48      3.68 o 
  -3  10  10       47.58       47.95      5.47 o 
  -2  10  10       50.28       50.90      3.33 o 
  -1  10  10        7.34        5.36      2.90 o 
   0  10  10       60.07       63.38      4.10 o 
   1  10  10        1.57        2.14      2.79 o 
   2  10  10       39.63       55.96      4.25 o 
  -3  11  10        1.44        6.91      4.79 o 
  -2  11  10        0.10       -1.37      3.23 o 
  -1  11  10       68.34       73.24      3.47 o 
   0  11  10       59.39       57.56      3.38 o 
   1  11  10        5.46        7.01      3.37 o 
   2  11  10        0.79        6.33      3.99 o 
  -2  12  10        6.08       10.91      4.03 o 
  -1  12  10        9.10        7.01      3.15 o 
   0  12  10        5.40        6.83      3.68 o 
   1  12  10      149.32      183.60      5.56 o 
   2  12  10       33.71       41.18      4.47 o 
  -2  13  10       13.24       15.53      4.85 o 
  -1  13  10       28.36       35.80      3.55 o 
   0  13  10        9.74        6.79      3.84 o 
   1  13  10        9.03       10.86      4.93 o 
  -2  14  10        1.19        9.87      6.66 o 
  -1  14  10        0.53        4.43      3.75 o 
   0  14  10       81.56       86.60      6.07 o 
   1  14  10       13.75        8.47      6.11 o 
  -1  15  10       83.15       72.48      6.69 o 
   0  15  10        1.94        4.05      5.11 o 
  -4   1  11       21.86       20.72      3.15 o 
  -3   1  11       48.12       49.82      2.14 o 
  -2   1  11        5.65        4.67      1.92 o 
  -1   1  11      113.84      112.02      3.76 o 
   0   1  11     1072.28     1089.78     38.89 o 
   1   1  11      292.96      278.31      9.06 o 
   2   1  11        3.80        4.24      3.07 o 
   3   1  11       24.21       26.00      4.86 o 
  -4   2  11       18.23       13.96      3.62 o 
  -3   2  11       36.21       37.30      2.41 o 
  -2   2  11        0.95       -0.85      2.05 o 
  -1   2  11      283.59      289.50      8.20 o 
   0   2  11        0.20       -1.73      1.75 o 
   1   2  11       75.47       63.01      4.16 o 
   2   2  11       66.49       63.02      3.44 o 
   3   2  11       49.60       45.48      4.96 o 
  -4   3  11       11.92       11.06      2.83 o 
  -3   3  11       34.80       34.72      2.44 o 
  -2   3  11      164.58      176.67      5.35 o 
  -1   3  11       80.98       88.52      3.19 o 
   0   3  11        4.91        0.98      1.70 o 
   1   3  11      127.24      129.41      4.31 o 
   2   3  11        0.46        1.17      2.90 o 
   3   3  11       48.67       46.01      7.00 o 
  -4   4  11       61.51       53.62      3.44 o 
  -3   4  11       27.16       29.38      2.45 o 
  -2   4  11      128.02      133.67      3.53 o 
  -1   4  11      105.61       98.13      3.27 o 
   0   4  11       73.61       68.03      5.81 o 
   1   4  11       60.73       64.41      2.58 o 
   2   4  11       36.03       35.80      3.10 o 
   3   4  11       55.34       47.73      4.67 o 
  -4   5  11        0.67        1.81      8.06 o 
  -3   5  11       86.18       82.34      3.29 o 
  -2   5  11      136.37      132.26      3.83 o 
  -1   5  11       57.40       51.67      2.06 o 
   0   5  11       65.52       49.13      2.61 o 
   1   5  11       15.45       11.77      2.27 o 
   2   5  11        1.89        0.05      2.89 o 
   3   5  11       12.02       11.02      4.96 o 
  -3   6  11        4.73        3.79      2.34 o 
  -2   6  11       33.48       31.03      2.51 o 
  -1   6  11      112.15      115.78      3.54 o 
   0   6  11      213.37      226.57      7.24 o 
   1   6  11      285.42      285.71     11.87 o 
   2   6  11      118.43      109.17      5.02 o 
   3   6  11        1.19       -3.42      4.93 o 
  -3   7  11        4.81        1.19      2.65 o 
  -2   7  11        9.86        9.29      2.48 o 
  -1   7  11       71.58       68.46      2.88 o 
   0   7  11      149.93      137.47      3.58 o 
   1   7  11        2.42        2.26      2.98 o 
   2   7  11        0.00        1.82      3.62 o 
  -3   8  11        0.17       -2.62      2.98 o 
  -2   8  11       40.23       40.31      3.08 o 
  -1   8  11        2.64        3.86      2.54 o 
   0   8  11       83.55       91.32      4.39 o 
   1   8  11      282.35      256.99      5.42 o 
   2   8  11       48.85       55.73      4.15 o 
  -3   9  11        4.05        0.31      3.91 o 
  -2   9  11      137.05      141.41      5.37 o 
  -1   9  11      295.01      290.93     10.29 o 
   0   9  11        1.77        3.36      2.73 o 
   1   9  11        3.65        3.89      2.67 o 
   2   9  11        1.54        7.02      5.68 o 
  -3  10  11        0.01        1.06      4.76 o 
  -2  10  11        7.45        4.54      3.44 o 
  -1  10  11        0.66        0.70      3.35 o 
   0  10  11        2.24        1.73      3.05 o 
   1  10  11        0.77        3.99      3.16 o 
   2  10  11       74.46       68.33      4.54 o 
  -2  11  11       95.49       90.84      5.57 o 
  -1  11  11      131.20      140.85      6.15 o 
   0  11  11       80.95       76.02      6.29 o 
   1  11  11        1.37        5.29      5.10 o 
   2  11  11        1.52        3.74      4.65 o 
  -2  12  11        1.05        3.14      4.20 o 
  -1  12  11        8.26        9.66      3.34 o 
   0  12  11       82.88       75.05      4.30 o 
   1  12  11       10.87       10.12      4.96 o 
  -2  13  11       12.37       18.94      5.27 o 
  -1  13  11       27.80       27.22      3.68 o 
   0  13  11      125.43      131.95      8.25 o 
   1  13  11        0.08        0.63      5.06 o 
  -1  14  11       90.88       89.22      4.47 o 
   0  14  11       44.18       42.88      5.53 o 
  -4   0  12        6.20        3.23      4.54 o 
  -3   0  12       12.89       11.62      3.11 o 
  -2   0  12      470.37      459.92     18.62 o 
  -1   0  12       87.82       93.59      8.08 o 
   0   0  12      158.44      152.96      8.22 o 
   1   0  12      278.90      270.21     13.55 o 
   2   0  12        1.64        4.80      4.46 o 
   3   0  12        4.94        2.37      7.13 o 
  -4   1  12        8.91       10.35      3.25 o 
  -3   1  12        0.01        3.00      2.45 o 
  -2   1  12       91.01       87.29      3.64 o 
  -1   1  12      105.32      106.37      3.55 o 
   0   1  12      727.39      723.70     24.79 o 
   1   1  12       30.53       25.83      2.46 o 
   2   1  12        4.14        5.19      3.16 o 
   3   1  12        0.49       -4.70      5.32 o 
  -4   2  12        0.61       -3.47      5.24 o 
  -3   2  12       64.76       70.89      3.51 o 
  -2   2  12       56.09       54.64      3.45 o 
  -1   2  12      510.98      499.69     12.97 o 
   0   2  12       73.62       72.28      2.74 o 
   1   2  12        0.69        0.70      2.60 o 
   2   2  12      124.54      116.04      5.33 o 
   3   2  12       11.52        9.61      5.02 o 
  -4   3  12        0.43       -5.08      7.89 o 
  -3   3  12      334.19      338.67      7.14 o 
  -2   3  12      360.12      366.52     10.30 o 
  -1   3  12      215.31      206.81      6.06 o 
   0   3  12        1.31       -1.30      1.79 o 
   1   3  12      111.15      105.72      6.21 o 
   2   3  12        6.50       11.74      3.26 o 
   3   3  12       18.37       25.35      7.91 o 
  -3   4  12      115.91      131.87      4.86 o 
  -2   4  12      299.77      281.33      7.96 o 
  -1   4  12       40.10       39.25      2.26 o 
   0   4  12        2.05        0.20      2.23 o 
   1   4  12       49.48       46.68      3.28 o 
   2   4  12       48.52       51.06      4.57 o 
  -3   5  12      132.22      140.54      7.27 o 
  -2   5  12      114.83      110.51      5.13 o 
  -1   5  12      323.94      307.01     14.33 o 
   0   5  12       83.13       71.38      3.19 o 
   1   5  12        1.05       -0.89      2.84 o 
   2   5  12       23.14       26.05      3.56 o 
  -3   6  12        0.59        2.98      3.00 o 
  -2   6  12        6.70        6.95      2.88 o 
  -1   6  12      151.71      136.74      5.53 o 
   0   6  12        3.32        5.55      3.18 o 
   1   6  12       93.02       79.56      4.27 o 
   2   6  12       29.35       25.98      3.95 o 
  -3   7  12       86.01       87.61      5.58 o 
  -2   7  12       63.09       65.90      4.33 o 
  -1   7  12        5.54        4.95      2.98 o 
   0   7  12      248.93      233.71     11.28 o 
   1   7  12        3.84        3.85      3.10 o 
   2   7  12       16.23       17.21      3.99 o 
  -3   8  12        0.16        2.21      3.71 o 
  -2   8  12       41.07       32.70      3.57 o 
  -1   8  12       27.50       25.32      3.16 o 
   0   8  12       86.50       93.39      4.47 o 
   1   8  12       30.48       39.01      2.95 o 
   2   8  12       37.31       34.66      4.27 o 
  -3   9  12        5.33        5.75      4.59 o 
  -2   9  12        1.70        0.32      3.47 o 
  -1   9  12       32.62       22.79      3.18 o 
   0   9  12       15.17       19.13      3.18 o 
   1   9  12        4.07        4.30      3.34 o 
   2   9  12        3.02        9.60      4.13 o 
  -2  10  12        9.59        9.40      4.05 o 
  -1  10  12       34.21       29.32      3.63 o 
   0  10  12       30.59       33.60      4.58 o 
   1  10  12      139.20      149.72      6.13 o 
  -2  11  12        8.99       10.36      4.26 o 
  -1  11  12       96.00       90.92      6.67 o 
   0  11  12       33.48       32.80      4.07 o 
   1  11  12        2.94        3.32      3.85 o 
  -2  12  12       26.22       26.19      5.37 o 
  -1  12  12        3.76        5.89      3.52 o 
   0  12  12      132.49      130.58      6.22 o 
   1  12  12       39.83       39.63      4.97 o 
  -1  13  12       15.80       18.57      3.77 o 
   0  13  12       11.17       10.18      5.22 o 
  -3   1  13       10.07       12.82      2.33 o 
  -2   1  13        5.81        4.98      3.09 o 
  -1   1  13       43.34       41.99      2.28 o 
   0   1  13       57.70       62.92      2.82 o 
   1   1  13      124.64      126.23      5.77 o 
   2   1  13       37.36       38.08      3.54 o 
  -3   2  13       18.39       14.76      2.96 o 
  -2   2  13       98.40       99.39      4.69 o 
  -1   2  13      341.88      329.77      7.77 o 
   0   2  13       66.97       61.10      3.18 o 
   1   2  13       92.10       84.66      3.76 o 
   2   2  13       15.92       14.58      3.45 o 
  -3   3  13        0.88        2.65      2.95 o 
  -2   3  13       86.93       89.26      4.43 o 
  -1   3  13       25.17       26.66      2.24 o 
   0   3  13      101.15      100.46      4.20 o 
   1   3  13       28.64       31.09      3.36 o 
   2   3  13        0.49       -1.12      3.58 o 
  -3   4  13        1.42        4.38      3.01 o 
  -2   4  13      200.47      206.00      5.40 o 
  -1   4  13      177.24      171.90      7.94 o 
   0   4  13      224.99      211.17     11.92 o 
   1   4  13       68.26       65.75      3.53 o 
   2   4  13       48.11       48.80      4.20 o 
  -3   5  13       52.99       48.10      3.39 o 
  -2   5  13        0.99       -0.37      2.91 o 
  -1   5  13       30.84       27.74      3.08 o 
   0   5  13       59.91       58.54      3.26 o 
   1   5  13        0.06        0.30      3.17 o 
   2   5  13       10.79        1.88      4.81 o 
  -3   6  13       45.75       42.33      3.47 o 
  -2   6  13       20.96       24.95      3.11 o 
  -1   6  13      205.73      204.71      8.16 o 
   0   6  13       52.02       48.26      3.63 o 
   1   6  13       15.55       10.20      4.36 o 
   2   6  13       15.14       13.11      4.11 o 
  -3   7  13       14.02       15.00      4.49 o 
  -2   7  13       13.56       14.60      3.55 o 
  -1   7  13        3.88        2.90      3.06 o 
   0   7  13        9.26        3.16      3.13 o 
   1   7  13       10.94        8.41      3.60 o 
   2   7  13       30.73       36.78      4.37 o 
  -3   8  13       31.87       29.73      5.89 o 
  -2   8  13       56.84       58.60      3.96 o 
  -1   8  13       24.53       32.82      3.32 o 
   0   8  13       82.72       76.80      4.63 o 
   1   8  13        0.04        3.27      3.64 o 
   2   8  13        1.99        5.39      4.63 o 
  -2   9  13       24.22       23.56      3.85 o 
  -1   9  13       36.16       38.53      3.78 o 
   0   9  13        8.40        9.39      3.78 o 
   1   9  13       13.90       19.55      3.95 o 
  -2  10  13       20.32       24.29      4.42 o 
  -1  10  13       95.54       96.81      4.69 o 
   0  10  13        2.19        2.18      3.91 o 
   1  10  13        1.07        4.30      3.94 o 
  -2  11  13        0.67        6.75      6.79 o 
  -1  11  13        0.03        0.85      3.79 o 
   0  11  13       17.22       14.21      4.19 o 
   1  11  13       17.08       10.29      4.72 o 
  -1  12  13        5.34        8.54      3.70 o 
   0  12  13        1.02       -2.09      4.20 o 
  -3   0  14       22.16       22.89      3.65 o 
  -2   0  14       87.62       81.38      7.48 o 
  -1   0  14      122.53      138.58      5.07 o 
   0   0  14       40.70       35.72      4.48 o 
   1   0  14        3.73       -0.52      4.49 o 
   2   0  14        0.24       -0.02      5.00 o 
  -3   1  14        1.24        1.85      3.04 o 
  -2   1  14        0.07        1.38      3.15 o 
  -1   1  14        6.99        6.10      2.47 o 
   0   1  14        3.53        3.19      3.00 o 
   1   1  14       18.95       17.66      3.34 o 
   2   1  14        9.14        9.53      3.66 o 
  -3   2  14       85.47       82.70      3.84 o 
  -2   2  14        1.52        6.80      3.23 o 
  -1   2  14      160.41      163.25      4.43 o 
   0   2  14      156.92      159.34      7.12 o 
   1   2  14        1.86        1.28      3.25 o 
   2   2  14       67.11       80.89      4.09 o 
  -3   3  14       66.26       52.66      3.52 o 
  -2   3  14        6.77       10.35      3.31 o 
  -1   3  14       33.94       36.27      2.66 o 
   0   3  14        1.77        3.91      3.02 o 
   1   3  14        0.22       -1.78      3.23 o 
   2   3  14        8.09        5.21      4.17 o 
  -3   4  14        5.58        6.56      3.55 o 
  -2   4  14      134.56      131.30      5.17 o 
  -1   4  14       81.18       86.72      5.79 o 
   0   4  14       53.56       52.73      3.32 o 
   1   4  14        3.06        3.82      3.30 o 
   2   4  14       31.28       33.83      4.35 o 
  -3   5  14        0.52        1.54      3.62 o 
  -2   5  14        2.52        7.89      3.60 o 
  -1   5  14        0.62       -0.45      3.28 o 
   0   5  14       50.55       46.54      3.29 o 
   1   5  14       58.09       52.03      3.62 o 
   2   5  14       37.94       34.46      4.40 o 
  -3   6  14        3.24        8.30      4.52 o 
  -2   6  14       12.27       12.34      3.71 o 
  -1   6  14        0.05        4.22      3.16 o 
   0   6  14        6.55       -1.99      3.63 o 
   1   6  14        0.42        1.31      3.68 o 
  -2   7  14        9.97       14.31      3.82 o 
  -1   7  14       25.02       27.38      3.36 o 
   0   7  14      128.68      135.52      6.05 o 
   1   7  14       62.60       59.03      4.22 o 
  -2   8  14       60.80       58.05      4.23 o 
  -1   8  14       48.43       50.89      3.59 o 
   0   8  14       47.43       51.11      3.93 o 
   1   8  14        8.48        5.48      3.95 o 
  -2   9  14        5.70        8.20      5.22 o 
  -1   9  14        1.85        1.06      3.75 o 
   0   9  14       29.86       35.90      3.92 o 
   1   9  14      103.04      109.25      5.72 o 
  -1  10  14      151.11      147.82      6.05 o 
   0  10  14       32.29       31.82      4.11 o 
  -1  11  14        0.77       -0.64      5.40 o 
  -3   1  15        3.47        2.73      4.53 o 
  -2   1  15       10.92       14.78      2.95 o 
  -1   1  15       80.24       83.59      5.67 o 
   0   1  15      200.68      211.58      8.27 o 
   1   1  15      173.84      170.58      5.25 o 
  -3   2  15       15.40       23.26      4.65 o 
  -2   2  15       12.45       16.27      3.49 o 
  -1   2  15        0.02       -0.65      3.66 o 
   0   2  15       13.51       14.01      3.21 o 
   1   2  15       51.00       55.37      3.77 o 
  -3   3  15        4.37        7.17      5.65 o 
  -2   3  15        1.54        7.14      3.49 o 
  -1   3  15        2.03        2.97      3.74 o 
   0   3  15       50.69       55.36      3.41 o 
   1   3  15      191.47      206.60      8.14 o 
  -2   4  15       32.01       40.81      4.02 o 
  -1   4  15        4.71        3.73      3.80 o 
   0   4  15        7.79       12.76      3.21 o 
   1   4  15        4.41        4.85      3.55 o 
  -2   5  15        8.14       11.28      3.90 o 
  -1   5  15       15.50       14.16      3.45 o 
   0   5  15       12.48        7.64      3.55 o 
   1   5  15        4.88        6.27      3.62 o 
  -2   6  15       20.39       29.85      4.12 o 
  -1   6  15        5.34        2.50      3.51 o 
   0   6  15        5.26       -0.46      4.30 o 
   1   6  15        0.18       -0.76      3.95 o 
  -2   7  15        1.50        8.23      4.65 o 
  -1   7  15        4.22        3.52      3.61 o 
   0   7  15       44.79       48.37      4.29 o 
   1   7  15       28.45       29.05      4.27 o 
  -2   8  15        1.53       10.04      6.95 o 
  -1   8  15        8.90        8.81      4.51 o 
   0   8  15        1.40       -3.31      3.80 o 
  -1   9  15        2.70       -0.27      4.50 o 
   0   9  15       73.33       87.05      4.79 o 
  -2   0  16       41.95       47.23      9.51 o 
  -1   0  16       31.07       28.63      6.59 o 
   0   0  16        0.49       -2.53      4.64 o 
   1   0  16       23.04       14.05      5.35 o 
  -2   1  16        8.22        6.96      3.65 o 
  -1   1  16        0.34        0.66      4.45 o 
   0   1  16        4.96        7.24      3.37 o 
   1   1  16       26.91       28.09      3.80 o 
  -2   2  16       12.21       17.59      4.70 o 
  -1   2  16        0.06        4.29      3.91 o 
   0   2  16       12.75       11.31      3.38 o 
   1   2  16        0.27        3.63      3.71 o 
  -2   3  16       34.70       40.21      4.88 o 
  -1   3  16        2.91        6.41      3.99 o 
   0   3  16       59.44       62.69      4.54 o 
   1   3  16       16.95       12.06      3.75 o 
  -2   4  16       26.17       32.75      4.87 o 
  -1   4  16        0.09        4.67      4.08 o 
   0   4  16        1.33        5.04      3.75 o 
   1   4  16       37.54       43.32      3.95 o 
  -2   5  16      106.07      123.86      6.58 o 
  -1   5  16      170.05      181.40      6.41 o 
   0   5  16        3.20       -1.11      5.78 o 
  -2   6  16        0.31        7.02     10.86 o 
  -1   6  16       66.06       68.84      4.13 o 
   0   6  16       20.58       19.49      4.27 o 
  -1   7  16       32.87       38.92      4.55 o 
   0   7  16       26.38       31.15      4.09 o 
  -1   1  17       50.65       49.78      5.20 o 
   0   1  17       11.52       15.13      4.01 o 
  -1   2  17        0.97       -2.06      4.83 o 
   0   2  17        2.88        1.96      4.45 o 
  -1   3  17        0.20        4.22      4.88 o 
   0   3  17       53.91       53.86      4.91 o 
  -1   4  17       48.20       53.76      5.27 o 
                                                 
